# Supplementary material for: Determinants of diagnostic yield in a multi-ethnic Asian inherited retinal disease cohort
Source: Eur J Hum Genet. 2025 Mar 21;33(12):1627–35. doi: 10.1038/s41431-025-01833-w (PMC12669701; doi:10.1038/s41431-025-01833-w)
Supplement: Supplementary file 2 — Supplementary Table 2 [file 41431_2025_1833_MOESM2_ESM.xlsx]

## Sheet: Sheet 1 - Retinal_disorders
Retinal_disorders
Gene	Model_Of_Inheritance	Phenotypes
ABCA4	BIALLELIC, autosomal or pseudoautosomal	Achromatopsia, Cone, and Cone-rod Dystrophy;Macular Dystrophy/Degeneration/Stargardt Disease;Stargardt disease 1, 248200;Macular Degeneration (Dominant);Stargardt Disease, Recessive;Retinitis pigmentosa 19, 601718;Cone-rod dystrophy 3, 604116;Macular degeneration, age-related, 2, 153800;Fundus flavimaculatus, 248200;Retinal dystrophy, early-onset severe, 248200;Retinitis pigmentosa;Retinitis Pigm…
ABCC6	BIALLELIC, autosomal or pseudoautosomal	Pseudoxanthoma elasticum, OMIM:264800;inherited pseudoxanthoma elasticum, MONDO:0100091
ABHD12	BIALLELIC, autosomal or pseudoautosomal	Eye Disorders;Polyneuropathy, Hearing Loss, Ataxia, Retinitis Pigmentosa andCataract (PHARC);Polyneuropathy, hearing loss, ataxia, retinitis pigmentosa, and cataract, 614857
ACBD5	BIALLELIC, autosomal or pseudoautosomal	Retinal dystrophy with leukodystrophy, OMIM:618863, MONDO:0030026
ACO2	BIALLELIC, autosomal or pseudoautosomal	Infantile cerebellar-retinal degeneration, 614559
ADAM9	BIALLELIC, autosomal or pseudoautosomal	Achromatopsia, Cone, and Cone-rod Dystrophy;Eye Disorders;Cone-Rod Dystrophy, Recessive;Cone-rod dystrophy 9, 612775
ADAMTS18	BIALLELIC, autosomal or pseudoautosomal	Genetic Retinal Degeneration Conditions;Microcornea, myopic chorioretinal atrophy, and telecanthus, 615458
ADGRV1	BIALLELIC, autosomal or pseudoautosomal	Usher syndrome, type 2C, 605472;Eye Disorders;Usher syndrome, type 2C, GPR98/PDZD7 digenic, 605472
AFG3L2	MONOALLELIC, autosomal or pseudoautosomal, imprinted status unknown	Optic atrophy 12, OMIM:618977, MONDO:0033549;Spastic ataxia 5, autosomal recessive, OMIM:614487
AGBL5	BIALLELIC, autosomal or pseudoautosomal	Retinitis pigmentosa 75, 617023
AHI1	BIALLELIC, autosomal or pseudoautosomal	Eye Disorders;Joubert syndrome 3, 608629
AIPL1	BIALLELIC, autosomal or pseudoautosomal	Cone-rod dystrophy, OMIM:604393;Retinitis pigmentosa, juvenile, OMIM:604393;Leber congenital amaurosis 4, OMIM:604393
AIRE	BOTH monoallelic and biallelic, autosomal or pseudoautosomal	Autoimmune polyendocrinopathy syndrome , type I, with or without reversible metaphyseal dysplasia, 240300
ALDH3A2	BIALLELIC, autosomal or pseudoautosomal	Sjogren-Larsson syndrome, OMIM:270200
ALMS1	BIALLELIC, autosomal or pseudoautosomal	Eye Disorders;Alstrom syndrome, 203800
ALPK1	MONOALLELIC, autosomal or pseudoautosomal, NOT imprinted	ROSAH syndrome, OMIM:614979
AMACR	BIALLELIC, autosomal or pseudoautosomal	Retinitis pigmentosa, MONDO:0019200;Alpha-methylacyl-CoA racemase deficiency, OMIM:614307
ARHGEF18	BIALLELIC, autosomal or pseudoautosomal	Retinitis pigmentosa 78 617433
ARL13B	BIALLELIC, autosomal or pseudoautosomal	Joubert syndrome 8, OMIM:612291, MONDO:0012855
ARL2BP	BIALLELIC, autosomal or pseudoautosomal	Retinitis pigmentosa with or without situs inversus, 615434
ARL3	BOTH monoallelic and biallelic, autosomal or pseudoautosomal	Joubert syndrome 35, OMIM:61816;cone-rod dystrophy, MONDO:0015993;Retinitis pigmentosa 83, OMIM:618173
ARL6	BIALLELIC, autosomal or pseudoautosomal	Eye Disorders;Bardet-Biedl syndrome 3, 209900;{Bardet-Biedl syndrome 1, modifier of}, 209900;Retinitis pigmentosa 55, 613575;Retinitis Pigmentosa, Recessive
ATF6	BIALLELIC, autosomal or pseudoautosomal	Achromatopsia 7, 616517
ATOH7	BIALLELIC, autosomal or pseudoautosomal	Persistent hyperplastic primary vitreous, autosomal recessive, 221900;multiple ocular developmental defects, including severe vitreoretinal dysplasia, optic nerve hypoplasia, persistent fetal vasculature, microphthalmia, congenital cataracts, microcornea, corneal opacity and nystagmus
BBS1	BIALLELIC, autosomal or pseudoautosomal	Bardet-Biedl syndrome 1 OMIM:209900;Bardet-Biedl syndrome 1 MONDO:0008854
BBS10	BIALLELIC, autosomal or pseudoautosomal	Eye Disorders;Bardet-Biedl syndrome 10, 615987
BBS12	BIALLELIC, autosomal or pseudoautosomal	Eye Disorders;Bardet-Biedl syndrome 12, 615989
BBS2	BIALLELIC, autosomal or pseudoautosomal	Eye Disorders;Bardet-Biedl syndrome 2, 615981;Retinitis pigmentosa 74, 616562
BBS4	BIALLELIC, autosomal or pseudoautosomal	Eye Disorders;Bardet-Biedl syndrome 4, 615982
BBS5	BIALLELIC, autosomal or pseudoautosomal	Eye Disorders;Bardet-Biedl syndrome 5, 615983
BBS7	BIALLELIC, autosomal or pseudoautosomal	Eye Disorders;Bardet-Biedl syndrome 7, 615984
BBS9	BIALLELIC, autosomal or pseudoautosomal	Eye Disorders;Bardet-Biedl syndrome 9, 615986
BEST1	BOTH monoallelic and biallelic, autosomal or pseudoautosomal	?Microcornea, rod-cone dystrophy, cataract, and posterior staphyloma 2, OMIM:193220;Bestrophinopathy, autosomal recessive , OMIM:611809;Macular dystrophy, vitelliform, 2, OMIM:153700;Retinitis pigmentosa, concentric, OMIM:613194;Retinitis pigmentosa-50, OMIM:613194;Vitreoretinochoroidopathy, OMIM:193220
C1QTNF5	MONOALLELIC, autosomal or pseudoautosomal, imprinted status unknown	Eye Disorders;Retinal Degeneration;Retinitis pigmentosa;Retinal degeneration, late-onset, autosomal dominant, 605670
C21orf2	BIALLELIC, autosomal or pseudoautosomal	Retinal dystrophy with macular staphyloma, 617547
C2orf71	BIALLELIC, autosomal or pseudoautosomal	Eye Disorders;Retinitis pigmentosa 54, 613428;Retinitis pigmentosa;Retinitis Pigmentosa, Recessive
C8orf37	BIALLELIC, autosomal or pseudoautosomal	Bardet-Biedl syndrome 21, OMIM:617406, MONDO:0044308;Cone-rod dystrophy 16, OMIM:614500, MONDO:0013786;Retinitis pigmentosa 64, OMIM:614500, MONDO:0019200
CABP4	BIALLELIC, autosomal or pseudoautosomal	Achromatopsia, Cone, and Cone-rod Dystrophy;Cone-rod synaptic disorder, congenital nonprogressive;Congenital Stationary Night Blindness;Night blindness, congenital stationary (incomplete), 2B, autosomal recessive, 610427
CACNA1F	X-LINKED: hemizygous mutation in males, monoallelic mutations in females may cause disease (may be less severe, later onset than males)	Achromatopsia, Cone, and Cone-rod Dystrophy;Congenital Stationary Night Blindness;Night blindness, congenital stationary (incomplete), 2A, X-linked, 300071Cone-rod dystropy, X-linked, 3, 300476Aland Island eye disease, 300600
CACNA2D4	BIALLELIC, autosomal or pseudoautosomal	Retinal cone dystrophy 4, 610478;Congenital Stationary Night Blindness;Achromatopsia, Cone, and Cone-rod Dystrophy
CAPN5	MONOALLELIC, autosomal or pseudoautosomal, imprinted status unknown	Genetic Retinal Degeneration Conditions
CC2D2A	BIALLELIC, autosomal or pseudoautosomal	COACH syndrome, 216360;Joubert syndrome 9, 612285;Meckel syndrome 6, 612284;Eye Disorders
CDH23	BIALLELIC, autosomal or pseudoautosomal	Eye Disorders
CDH3	BIALLELIC, autosomal or pseudoautosomal	i Hypotrichosis, congenital, with juvenile macular dystrophy, 601553Ectodermal dysplasia, ectrodactyly, and macular dystrophy, 225280;i Hypotrichosis, congenital, with juvenile macular dystrophy, 601553;Ectodermal dysplasia, ectrodactyly, and macular dystrophy, 225280;Macular Dystrophy/Degeneration/Stargardt Disease;Eye Disorders
CDHR1	BIALLELIC, autosomal or pseudoautosomal	Achromatopsia, Cone, and Cone-rod Dystrophy;Eye Disorders;Cone-Rod Dystrophy, Recessive;Cone-rod dystrophy 15, 613660;Retinitis pigmentosa 65, 613660
CEP164	BIALLELIC, autosomal or pseudoautosomal	Genetic Retinal Degeneration Conditions
CEP250	BIALLELIC, autosomal or pseudoautosomal	Cone-rod dystrophy and hearing loss 2, OMIM:618358, MONDO:0020780
CEP290	BIALLELIC, autosomal or pseudoautosomal	Achromatopsia, Cone, and Cone-rod Dystrophy;Bardet-Biedl syndrome 14 (AR);Joubert syndrome 5 (AR);Leber congenital amaurosis 10 (AR);Meckel syndrome type 4 (AR);Senior-Loken syndrome 6 (AR);Leber congenital amaurosis type 10;Joubert syndrome 5, 610188;Senior-Loken syndrome 6, 610189;Leber congenital amaurosis 10, 611755;Meckel syndrome 4, 611134;Bardet-Biedl syndrome 14, 209900;Leber Congenital A…
CEP78	BIALLELIC, autosomal or pseudoautosomal	Cone-Rod Dystrophy and Hearing Loss;CRDHL;OMIM: 617236
CERKL	BIALLELIC, autosomal or pseudoautosomal	Retinitis pigmentosa 26, RP26 (AR);Eye Disorders;Retinitis pigmentosa;Retinitis Pigmentosa, Recessive;Retinitis pigmentosa 26, 608380
CFH	MONOALLELIC, autosomal or pseudoautosomal, imprinted status unknown	{Macular degeneration, age-related, 4} 610698;Basal laminar drusen, 126700
CHM	X-LINKED: hemizygous mutation in males, monoallelic mutations in females may cause disease (may be less severe, later onset than males)	Choroideremia;Eye Disorders;Retinitis pigmentosa;Choroideremia (degeneration of the choriocapillaris, the retinal pigment epithelium, and the photoreceptor of the eye)
CLN3	BIALLELIC, autosomal or pseudoautosomal	Eye Disorders;Retinitis pigmentosa
CLN5	BIALLELIC, autosomal or pseudoautosomal	Ceroid lipofuscinosis, neuronal, 5 OMIM:256731;neuronal ceroid lipofuscinosis 5 MONDO:0009745
CLN6	BIALLELIC, autosomal or pseudoautosomal	Eye Disorders;Ceroid lipofuscinosis, neuronal, 6 601780
CLN8	BIALLELIC, autosomal or pseudoautosomal	Eye Disorders;Ceroid lipofuscinosis, neuronal, 8, 600143
CLRN1	BIALLELIC, autosomal or pseudoautosomal	Eye Disorders;?Usher syndrome, type 3A, 276902;Retinitis pigmentosa 61, 614180
CNGA1	BOTH monoallelic and biallelic, autosomal or pseudoautosomal	Retinitis pigmentosa 49, RP49 (AR);Eye Disorders;Retinitis pigmentosa;Retinitis Pigmentosa, Recessive;Retinitis pigmentosa 49, 613756
CNGA3	BIALLELIC, autosomal or pseudoautosomal	Achromatopsia;Achromatopsia-2, 216900;Eye Disorders;Achromatopsia, Cone, and Cone-rod Dystrophy
CNGB1	BIALLELIC, autosomal or pseudoautosomal	Retinitis pigmentosa 45, RP45 (AR);Eye Disorders;Retinitis pigmentosa;Retinitis Pigmentosa, Recessive;Retinitis pigmentosa 45, 613767
CNGB3	BIALLELIC, autosomal or pseudoautosomal	Achromatopsia 3, OMIM:262300;Macular degeneration, juvenile
CNNM4	BIALLELIC, autosomal or pseudoautosomal	Achromatopsia, Cone, and Cone-rod Dystrophy;Eye Disorders;Jalili syndrome
COL18A1	BIALLELIC, autosomal or pseudoautosomal	Knobloch syndrome, type 1, OMIM:267750
COL4A1	MONOALLELIC, autosomal or pseudoautosomal, NOT imprinted	Eye Disorders
CRB1	BIALLELIC, autosomal or pseudoautosomal	Leber Congenital Amaurosis, OMIM:613835;Retinitis pigmentosa-12, OMIM:600105
CRX	MONOALLELIC, autosomal or pseudoautosomal, imprinted status unknown	Cone-rod retinal dystrophy -2;Leber congenital amaurosis 7;Leber Congenital Amaurosis;Cone-rod retinal dystrophy-2, 120970;Leber congenital amaurosis 7, 613829;CRX-RELATED LEBER CONGENITAL AMAUROSIS LEBER CONGENITAL AMAUROSIS 7;Eye Disorders;Retinitis Pigmentosa, Dominant;Retinitis pigmentosa
CSPP1	BIALLELIC, autosomal or pseudoautosomal	Genetic Retinal Degeneration Conditions;Joubert syndrome 21,615636
CTC1	BIALLELIC, autosomal or pseudoautosomal	Cerebroretinal microangiopathy with calcifications and cysts, OMIM:612199
CTNNA1	MONOALLELIC, autosomal or pseudoautosomal, imprinted status unknown	Macular dystrophy, patterned, 2, OMIM:608970;exudative vitreoretinopathy, MONDO:0019516
CTNNB1	MONOALLELIC, autosomal or pseudoautosomal, imprinted status unknown	Exudative vitreoretinopathy 7, OMIM:617572
CTSD	BIALLELIC, autosomal or pseudoautosomal	Eye Disorders;Ceroid lipofuscinosis, neuronal, 10, 610127
CWC27	BIALLELIC, autosomal or pseudoautosomal	Retinitis pigmentosa with or without skeletal anomalies, 250410
CYP4V2	BIALLELIC, autosomal or pseudoautosomal	Bietti crystalline corneoretinal dystrophy, 210370;Eye Disorders;Retinitis pigmentosa
DHDDS	BIALLELIC, autosomal or pseudoautosomal	Retinitis pigmentosa 59, OMIM:613861
DRAM2	BIALLELIC, autosomal or pseudoautosomal	Cone-rod dystrophy 21, 616502;macular dystrophy;cone-dystrophy
EFEMP1	MONOALLELIC, autosomal or pseudoautosomal, imprinted status unknown	Macular Dystrophy/Degeneration/Stargardt Disease;Inherited macular dystrophy (Doyne/dominant drusen)
ELOVL4	MONOALLELIC, autosomal or pseudoautosomal, imprinted status unknown	Macular dystrophy, autosomal dominant, chromosome 6-linked;Stargardt disease 3;Stargardt disease 3, 600110Macular dystrophy, autosomal dominant, chromosome 6-linked, 600110Ichthyosis, spastic quadriplegia, and mental retardation, 614457;Stargardt Disease, Dominant;Stargardt disease 3, 600110;Macular dystrophy, autosomal dominant, chromosome 6-linked, 600110;Ichthyosis, spastic quadriplegia, and m…
ERCC6	BIALLELIC, autosomal or pseudoautosomal	Cockayne syndrome, type B, OMIM:133540
ERCC8	BIALLELIC, autosomal or pseudoautosomal	Cockayne syndrome, type A 216400
EYS	BIALLELIC, autosomal or pseudoautosomal	Retinitis pigmentosa 25;Eye Disorders;Retinitis pigmentosa;Retinitis Pigmentosa, Recessive;Retinitis pigmentosa 25, 602772
FAM161A	BIALLELIC, autosomal or pseudoautosomal	Eye Disorders;Retinitis pigmentosa 28, 606068;Retinitis pigmentosa;Retinitis Pigmentosa, Recessive
FAM57B	BIALLELIC, autosomal or pseudoautosomal	Cone-rod dystrophy, MONDO:0015993;Maculopathy
FLVCR1	BIALLELIC, autosomal or pseudoautosomal	Eye Disorders;Posterior Column Ataxia with Retinitis Pigmentosa;Ataxia, posterior column, with retinitis pigmentosa, 609033;Retinitis pigmentosa
FZD4	MONOALLELIC, autosomal or pseudoautosomal, imprinted status unknown	Eye Disorders
GNAT1	BOTH monoallelic and biallelic, autosomal or pseudoautosomal	Congenital Stationary Night Blindness;Night blindness, congenital stationary, autosomal dominant 3, 610444
GNAT2	BIALLELIC, autosomal or pseudoautosomal	Achromatopsia;Achromatopsia-4;Eye Disorders;Achromatopsia, Cone, and Cone-rod Dystrophy
GNB3	BIALLELIC, autosomal or pseudoautosomal	Night blindness, congenital stationary, type 1H, OMIM:617024, MONDO:0014872
GNPTG	BIALLELIC, autosomal or pseudoautosomal	Genetic Retinal Degeneration Conditions;Mucolipidosis III gamma
GPR143	X-LINKED: hemizygous mutation in males, monoallelic mutations in females may cause disease (may be less severe, later onset than males)	Developmental macular and foveal dystrophy (foveal hypoplasia in the context of albinism);Eye Disorders;Ocular albinism, type I;Nystagmus;Nystagmus 6, congenital, X-linked, 300814;Ocular albinism, type I, Nettleship-Falls type, 300500
GPR179	BIALLELIC, autosomal or pseudoautosomal	Congenital Stationary Night Blindness;Night blindness, congenital stationary (complete), 1E, autosomal recessive, 614565
GRK1	BIALLELIC, autosomal or pseudoautosomal	Oguchi disease-2, 613411
GRM6	BIALLELIC, autosomal or pseudoautosomal	Congenital Stationary Night Blindness;Night blindness, congenital stationary (complete), 1B, autosomal recessive, 257270
GRN	BIALLELIC, autosomal or pseudoautosomal	Ceroid lipofuscinosis, neuronal, 11, OMIM:614706;neuronal ceroid lipofuscinosis 1, MONDO:0013866
GUCA1A	MONOALLELIC, autosomal or pseudoautosomal, imprinted status unknown	Cone dystrophy-3, 602093;Eye Disorders;Achromatopsia, Cone, and Cone-rod Dystrophy
GUCA1B	MONOALLELIC, autosomal or pseudoautosomal, imprinted status unknown	Macular Dystrophy/Degeneration/Stargardt Disease;Eye Disorders;Retinitis Pigmentosa, Dominant;Retinitis pigmentosa;Retinitis pigmentosa 48, 613827
GUCY2D	BOTH monoallelic and biallelic, autosomal or pseudoautosomal	Achromatopsia, Cone, and Cone-rod Dystrophy;Cone-rod dystrophy 6 (AD);Leber congenital amaurosis 1 (AR);Leber congenital amaurosis 1, 204000;Eye Disorders;Retinitis pigmentosa
HCCS	X-LINKED: hemizygous mutation in males, monoallelic mutations in females may cause disease (may be less severe, later onset than males)	Eye Disorders;Linear skin defects with multiple congenital anomalies 1, 309801
HGSNAT	BIALLELIC, autosomal or pseudoautosomal	Retinitis pigmentosa 73
HK1	MONOALLELIC, autosomal or pseudoautosomal, NOT imprinted	Retinitis pigmentosa 79, OMIM:617460;Neurodevelopmental disorder with visual defects and brain anomalies, OMIM:618547
HMX1	BIALLELIC, autosomal or pseudoautosomal
IDH3A	BIALLELIC, autosomal or pseudoautosomal	Retinitis Pigmentosa;Pseudocoloboma
IDH3B	BIALLELIC, autosomal or pseudoautosomal	Eye Disorders;Retinitis pigmentosa 46, 612572;Retinitis pigmentosa;Retinitis Pigmentosa, Recessive
IFT140	BIALLELIC, autosomal or pseudoautosomal	Genetic Retinal Degeneration Conditions
IFT172	BIALLELIC, autosomal or pseudoautosomal	Retinitis pigmentosa 71, OMIM:616394, MONDO:0014618
IFT27	BIALLELIC, autosomal or pseudoautosomal	?Bardet-Biedl syndrome 19, OMIM:615996
IFT74	BIALLELIC, autosomal or pseudoautosomal	?Bardet-Biedl syndrome 20, OMIM:617119
IKBKG	X-LINKED: hemizygous mutation in males, monoallelic mutations in females may cause disease (may be less severe, later onset than males)	Incontinentia pigmenti, 308300
IMPDH1	MONOALLELIC, autosomal or pseudoautosomal, imprinted status unknown	Leber congenital amaurosis 11;Retinitis pigmentosa 10;Retinitis pigmentosa 10, 180105;Leber Congenital Amaurosis;Leber congenital amaurosis 11;Eye Disorders;Retinitis Pigmentosa, Dominant;Retinitis pigmentosa
IMPG1	BOTH monoallelic and biallelic, autosomal or pseudoautosomal	Macular dystrophy, vitelliform, 4, OMIM:616151;Retinitis pigmentosa, MONDO:0019200
IMPG2	BOTH monoallelic and biallelic, autosomal or pseudoautosomal	Maculopathy, IMPG2 - related;Retinitis pigmentosa 56;Eye Disorders;Retinitis pigmentosa;Retinitis pigmentosa 56, 613581;Retinitis Pigmentosa, Recessive
INPP5E	BIALLELIC, autosomal or pseudoautosomal	Genetic Retinal Degeneration Conditions
IQCB1	BIALLELIC, autosomal or pseudoautosomal	Senior-Loken syndrome 5 (nephronophthisis and Leber congenital amaurosis);Leber congenital amaurosis;Eye Disorders
KCNJ13	BOTH monoallelic and biallelic, autosomal or pseudoautosomal	Leber congenital amaurosis 16, 614186;Leber Congenital Amaurosis;Eye Disorders;Snowflake vitreoretinal degeneration, 193230
KCNV2	BIALLELIC, autosomal or pseudoautosomal	Retinal Cone Dystrophy;Eye Disorders;Achromatopsia, Cone, and Cone-rod Dystrophy
KIAA1549	BOTH monoallelic and biallelic, autosomal or pseudoautosomal	No OMIM phenotype
KIF11	MONOALLELIC, autosomal or pseudoautosomal, NOT imprinted	Genetic Retinal Degeneration Conditions
KIZ	BIALLELIC, autosomal or pseudoautosomal	Retinitis pigmentosa 69, 615780;HP:0000556;HP:0000510
KLHL7	MONOALLELIC, autosomal or pseudoautosomal, imprinted status unknown	Retinitis pigmentosa 42;Eye Disorders;Retinitis Pigmentosa, Dominant;Retinitis pigmentosa;Retinitis pigmentosa 42, 612943
LAMA1	BIALLELIC, autosomal or pseudoautosomal	Poretti-Boltshauser syndrome, OMIM:615960
LCA5	BIALLELIC, autosomal or pseudoautosomal	Leber congenital amaurosis 5;Leber Congenital Amaurosis;Leber congenital amaurosis 5, 604537;Eye Disorders;Leber congenital amaurosis 5
LRAT	BIALLELIC, autosomal or pseudoautosomal	Leber congenital amaurosis 14;Retinal dystrophy, early - onset severe;Retinitis pigmentosa, juvenile;Leber Congenital Amaurosis;Retinal dystrophy, early-onset severe, 613341;Retinitis pigmentosa;Retinitis Pigmentosa, Recessive;Eye Disorders
LRIT3	BIALLELIC, autosomal or pseudoautosomal	Congenital Stationary Night Blindness;Congenital Stationary Night Blindness, Recessive;Night blindness, congenital stationary (complete), 1F, autosomal recessive, 615058
LRP2	BIALLELIC, autosomal or pseudoautosomal	Donnai-Barrow syndrome 222448
LRP5	BOTH monoallelic and biallelic, autosomal or pseudoautosomal	Eye Disorders;Exudative vitreoretinopathy 4
LZTFL1	BIALLELIC, autosomal or pseudoautosomal	Eye Disorders;Bardet-Biedl syndrome 17
MAK	BIALLELIC, autosomal or pseudoautosomal	Eye Disorders;Retinitis pigmentosa 62, 614181;Retinitis pigmentosa;Retinitis Pigmentosa, Recessive
MED12	X-LINKED: hemizygous mutation in males, monoallelic mutations in females may cause disease (may be less severe, later onset than males)	Hardikar syndrome, OMIM:612726;cholestasis-pigmentary retinopathy-cleft palate syndrome, MONDO:0012997
MERTK	BIALLELIC, autosomal or pseudoautosomal	Retinitis pigmentosa 38;childhood onset rod-cone dystrophy with early macular atrophy;Leber congenital amaurosis;Retinitis pigmentosa 38;Eye Disorders;Retinitis pigmentosa;Retinitis Pigmentosa, Recessive;Retinitis pigmentosa 38, 613862
MFRP	BIALLELIC, autosomal or pseudoautosomal	Eye Disorders
MFSD8	BIALLELIC, autosomal or pseudoautosomal	Ceroid lipofuscinosis, neuronal, 7, 610951;Macular dystrophy with central cone involvement, 616170;Eye Disorders
MKKS	BIALLELIC, autosomal or pseudoautosomal	Eye Disorders
MKS1	BIALLELIC, autosomal or pseudoautosomal	Eye Disorders
MMACHC	BIALLELIC, autosomal or pseudoautosomal	Methylmalonic aciduria and homocystinuria, cblC type, OMIM:277400, MONDO:0010184
MSTO1	BIALLELIC, autosomal or pseudoautosomal	Myopathy, mitochondrial, and ataxia, OMIM:617675
MTTP	BIALLELIC, autosomal or pseudoautosomal	Abetalipoproteinemia, OMIM:200100, MONDO:0008692
MYO7A	BIALLELIC, autosomal or pseudoautosomal	Usher syndrome, type 1B, OMIM:276900
NDP	X-LINKED: hemizygous mutation in males, monoallelic mutations in females may cause disease (may be less severe, later onset than males)	Eye Disorders
NEUROD1	BIALLELIC, autosomal or pseudoautosomal	Retinitis pigmentosa;Retinopathy;Permanent neonatal diabetes
NMNAT1	BIALLELIC, autosomal or pseudoautosomal	Leber congenital amaurosis 9, 608553
NPHP1	BIALLELIC, autosomal or pseudoautosomal	Eye Disorders
NPHP3	BIALLELIC, autosomal or pseudoautosomal	Eye Disorders
NPHP4	BIALLELIC, autosomal or pseudoautosomal	Eye Disorders
NR2E3	BOTH monoallelic and biallelic, autosomal or pseudoautosomal	Enhanced S - cone syndrome (AR);Retinitis pigmentosa 37 (AD and AR);Eye Disorders;Retinitis pigmentosa;Retinitis Pigmentosa, Recessive;Enhanced S-cone syndrome, 268100
NRL	BOTH monoallelic and biallelic, autosomal or pseudoautosomal	Retinal degeneration, autosomal recessive, clumped pigment type (AR);Retinitis pigmentosa 27 (AD);Eye Disorders;Retinitis Pigmentosa, Dominant;Retinitis pigmentosa;Retinitis pigmentosa 27, 613750
NYX	X-LINKED: hemizygous mutation in males, biallelic mutations in females	Congenital Stationary Night Blindness;Congenital Stationary Night Blindness, X-linked;Night blindness, congenital stationary (complete), 1A, X-linked, 310500
OAT	BIALLELIC, autosomal or pseudoautosomal	Eye Disorders
OFD1	X-LINKED: hemizygous mutation in males, biallelic mutations in females	Joubert syndrome 10;Eye Disorders;?Retinitis pigmentosa 23, 300424Joubert syndrome 10, 300804Orofaciodigital syndrome I, 311200Simpson-Golabi-Behmel syndrome, type 2, 300209;Retinitis pigmentosa
OPN1LW	X-LINKED: hemizygous mutation in males, biallelic mutations in females	Blue cone monochromacy, 303700
OPN1MW	X-LINKED: hemizygous mutation in males, biallelic mutations in females	Blue cone monochromacy, 303700
OTX2	MONOALLELIC, autosomal or pseudoautosomal, imprinted status unknown	Microphthalmia, syndromic 5, 610125;early onset retinal dystrophy;autosomal-dominant pattern dystrophy of the retinal pigment epithelium;Retinal Dystrophy;Eye Disorders
P3H2	BIALLELIC, autosomal or pseudoautosomal	Myopia, high, with cataract and vitreoretinal degeneration, OMIM:614292, MONDO:0013670
PANK2	BIALLELIC, autosomal or pseudoautosomal	HARP syndrome;Neurodegeneration with brain iron accumulation 1
PAX2	MONOALLELIC, autosomal or pseudoautosomal, imprinted status unknown	Papillorenal syndrome, OMIM:120330;renal coloboma syndrome, MONDO:0007352
PCDH15	BIALLELIC, autosomal or pseudoautosomal	Usher syndrome Type 1F;non-syndromic deafness;Usher syndrome, type 1D/F digenic;Eye Disorders
PCYT1A	BIALLELIC, autosomal or pseudoautosomal	Spondylometaphyseal dysplasia with cone-rod dystrophy, 608940
PDE6A	BIALLELIC, autosomal or pseudoautosomal	Retinitis pigmentosa 43;Eye Disorders;Retinitis pigmentosa;Retinitis Pigmentosa, Recessive;Retinitis pigmentosa 43, 613810
PDE6B	BOTH monoallelic and biallelic, autosomal or pseudoautosomal	Night blindness, congenital stationary, autosomal dominant 2;Retinitis pigmentosa 40;Congenital Stationary Night Blindness, Dominant;Congenital Stationary Night Blindness;Night blindness, congenital stationary, autosomal dominant 2, 163500;Retinitis pigmentosa;Retinitis Pigmentosa, Recessive
PDE6C	BIALLELIC, autosomal or pseudoautosomal	Achromatopsia;Cone dystrophy 4;Eye Disorders;Cone-Rod Dystrophy, Recessive;Achromatopsia, Cone, and Cone-rod Dystrophy
PDE6G	BIALLELIC, autosomal or pseudoautosomal	Eye Disorders;Retinitis pigmentosa;Retinitis Pigmentosa, Recessive;Retinitis pigmentosa 57, 613582
PEX1	BIALLELIC, autosomal or pseudoautosomal	Genetic Retinal Degeneration Conditions
PEX2	BIALLELIC, autosomal or pseudoautosomal	Genetic Retinal Degeneration Conditions
PEX6	BIALLELIC, autosomal or pseudoautosomal	Heimler syndrome 2, OMIM:616617;MONDO:0014709;Peroxisome biogenesis disorder 4B, OMIM:614863
PEX7	BIALLELIC, autosomal or pseudoautosomal	Eye Disorders;Refsum disease
PHYH	BIALLELIC, autosomal or pseudoautosomal	Eye Disorders;Refsum disease
PLA2G5	BIALLELIC, autosomal or pseudoautosomal	Eye Disorders
PLK4	BIALLELIC, autosomal or pseudoautosomal	Microcephaly and chorioretinopathy, autosomal recessive, 2, OMIM:616171;microcephaly and chorioretinopathy 2, MONDO:0014516
PNPLA6	BIALLELIC, autosomal or pseudoautosomal	Boucher-Neuhauser syndrome, OMIM:215470;Oliver-McFarlane syndrome, OMIM:275400;?Laurence-Moon syndrome, OMIM:245800
POC1B	BIALLELIC, autosomal or pseudoautosomal	Cone-rod dystrophy 20, 615973
POMGNT1	BIALLELIC, autosomal or pseudoautosomal	Retinitis pigmentosa 76, OMIM:617123, MONDO:0014929
PPT1	BIALLELIC, autosomal or pseudoautosomal	Eye Disorders;Ceroid lipofuscinosis, neuronal, 1, 256730
PRCD	BIALLELIC, autosomal or pseudoautosomal	Eye Disorders;Retinitis pigmentosa;Retinitis Pigmentosa, Recessive;Retinitis pigmentosa 36, 610599
PRDM13	MONOALLELIC, autosomal or pseudoautosomal, imprinted status unknown	North Carolina macular dystrophy, MONDO:0007630
PROM1	BOTH monoallelic and biallelic, autosomal or pseudoautosomal	Achromatopsia, Cone, and Cone-rod Dystrophy;Cone - rod dystrophy 12;Macular dystrophy, retinal, 2;Retinitis pigmentosa 41;Stargardt disease 4;Retinal Macular Dystrophy;Retinitis pigmentosa 41, 612095;Cone-rod dystrophy 12, 612657;Stargardt disease 4, 603786;Macular dystrophy, retinal, 2, 608051;Stargardt Disease, Dominant;Macular Dystrophy/Degeneration/Stargardt Disease;Eye Disorders;Retinitis pi…
PRPF3	MONOALLELIC, autosomal or pseudoautosomal, imprinted status unknown	Retinitis pigmentosa 18;Eye Disorders;Retinitis Pigmentosa, Dominant;Retinitis pigmentosa;Retinitis pigmentosa 18
PRPF31	MONOALLELIC, autosomal or pseudoautosomal, imprinted status unknown	Retinitis pigmentosa 11;Eye Disorders;Retinitis Pigmentosa, Dominant;Retinitis pigmentosa;Retinitis pigmentosa 11, 600138
PRPF4	MONOALLELIC, autosomal or pseudoautosomal, imprinted status unknown	Retinitis pigmentosa 70
PRPF6	MONOALLELIC, autosomal or pseudoautosomal, imprinted status unknown	Retinitis pigmentosa 60, OMIM:613983;retinitis pigmentosa 60, MONDO:0013516
PRPF8	MONOALLELIC, autosomal or pseudoautosomal, imprinted status unknown	Retinitis pigmentosa 13;Eye Disorders;Retinitis Pigmentosa, Dominant;Retinitis pigmentosa;Retinitis pigmentosa 13, 600059
PRPH2	BOTH monoallelic and biallelic, autosomal or pseudoautosomal
PRPS1	X-LINKED: hemizygous mutation in males, monoallelic mutations in females may cause disease (may be less severe, later onset than males)	retinal dystrophy
RAB28	BIALLELIC, autosomal or pseudoautosomal	Cone-rod dystrophy 18, 615374
RAX2	MONOALLELIC, autosomal or pseudoautosomal, imprinted status unknown	Achromatopsia, Cone, and Cone-rod Dystrophy;Macular Degeneration;Eye Disorders;Cone-Rod Dystrophy, Dominant;Cone-rod dystrophy 11
RBP3	BIALLELIC, autosomal or pseudoautosomal	Eye Disorders;Retinitis Pigmentosa, Recessive;Retinitis pigmentosa;?Retinitis pigmentosa 66, 615233
RBP4	BOTH monoallelic and biallelic, autosomal or pseudoautosomal	Achromatopsia, Cone, and Cone-rod Dystrophy;Macular Dystrophy/Degeneration/Stargardt Disease;Congenital Stationary Night Blindness;Retinitis pigmentosa
RCBTB1	BOTH monoallelic and biallelic, autosomal or pseudoautosomal	familial exudative vitreoretinopathy;Coats disease;Retinal dystrophy with or without extraocular anomalies, 617175
RD3	BIALLELIC, autosomal or pseudoautosomal	Leber Congenital Amaurosis;Leber congenital amaurosis 12, 610612;Eye Disorders
RDH12	BOTH monoallelic and biallelic, autosomal or pseudoautosomal	Leber congenital amaurosis 13;Macular Dystrophy/Degeneration/Stargardt Disease;Leber congenital amaurosis 13, 612712;Eye Disorders;Retinitis Pigmentosa, Recessive;Retinitis pigmentosa
RDH5	BOTH monoallelic and biallelic, autosomal or pseudoautosomal	Achromatopsia, Cone, and Cone-rod Dystrophy;Congenital Stationary Night Blindness;Fundus albipunctatus, 136880;Fundus albipunctatus
REEP6	BIALLELIC, autosomal or pseudoautosomal	retinitis pigmentosa;Retinitis pigmentosa 77, 617304
RGS9	BIALLELIC, autosomal or pseudoautosomal	Achromatopsia, Cone, and Cone-rod Dystrophy;Eye Disorders
RHO	BOTH monoallelic and biallelic, autosomal or pseudoautosomal	Night blindness, congenital stationary autosomal dominant 1;Retinitis pigmentosa;Retinitis punctata albescens;Congenital Stationary Night Blindness;Retinitis pigmentosa 4, autosomal dominant or recessive, 613731;Retinitis Pigmentosa, Dominant/Recessive;Retinitis pigmentosa
RIMS2	BIALLELIC, autosomal or pseudoautosomal	Cone-rod synaptic disorder syndrome, congenital nonprogressive, OMIM:618970
RLBP1	BOTH monoallelic and biallelic, autosomal or pseudoautosomal	Bothnia retinal dystrophy;Fundus albipunctatus;Newfoundland rod - cone dystrophy;Retinitis punctata albescens;Fundus albipunctatus, 136880;Fundus Albipunctatus;Eye Disorders;Retinitis Pigmentosa, Recessive;Retinitis pigmentosa
ROM1	MONOALLELIC, autosomal or pseudoautosomal, imprinted status unknown	Retinitis pigmentosa 7, digenic, OMIM:608133
RP1	BOTH monoallelic and biallelic, autosomal or pseudoautosomal	Retinitis pigmentosa 1;Eye Disorders;Retinitis pigmentosa 1, 180100{Hypertriglyceridemia, susceptibility to}, 145750;Retinitis Pigmentosa, Dominant;Retinitis pigmentosa;rod-cone dystrophy
RP1L1	BIALLELIC, autosomal or pseudoautosomal	Occult Macular Dystrophy;Occult macular dystrophy, 613587
RP2	X-LINKED: hemizygous mutation in males, biallelic mutations in females	Retinitis pigmentosa 2;RP2-related X-linked Retinitis Pigmentosa;Eye Disorders;Retinitis pigmentosa;Retinitis pigmentosa 2, 312600;Retinitis Pigmentosa, X-linked
RP9	MONOALLELIC, autosomal or pseudoautosomal, imprinted status unknown	Eye Disorders;Retinitis Pigmentosa, Dominant;Retinitis pigmentosa;Retinitis pigmentosa 9, 180104
RPE65	BIALLELIC, autosomal or pseudoautosomal	Leber congenital amaurosis 2;Retinitis pigmentosa 20;Leber Congenital Amaurosis;Leber congenital amaurosis 2, 204100;Eye Disorders;Retinitis Pigmentosa, Recessive;Retinitis pigmentosa
RPGR	X-LINKED: hemizygous mutation in males, monoallelic mutations in females may cause disease (may be less severe, later onset than males)	Achromatopsia, Cone, and Cone-rod Dystrophy;Cone - rod dystrophy - 1;Macular degeneration, X - linked atrophic;Retinitis pigmentosa 3;Retinitis pigmentosa, X -linked, and sinorespiratory infections, with or without deafness;Retinitis pigmentosa 3, 300029Retinitis pigmentosa, X-linked, and sinorespiratory infections, with or without deafness, 300455Macular degeneration, X-linked atrophic, 300834Co…
RPGRIP1	BIALLELIC, autosomal or pseudoautosomal	Achromatopsia, Cone, and Cone-rod Dystrophy;Cone - rod dystrophy 13;Leber congenital amaurosis 6;;Macular Dystrophy/Degeneration/Stargardt Disease;Leber Congenital Amaurosis;Leber congenital amaurosis 6, 613826;Eye Disorders;Retinitis pigmentosa;Cone-Rod Dystrophy, Recessive;Leber congenital amaurosis 6, 613826Cone-rod dystrophy 13, 608194
RPGRIP1L	BIALLELIC, autosomal or pseudoautosomal	COACH syndrome;Joubert syndrome 7;Meckel syndrome 5;Eye Disorders
RS1	X-LINKED: hemizygous mutation in males, monoallelic mutations in females may cause disease (may be less severe, later onset than males)	Developmental macular and foveal dystrophy (males with foveal schisis);Eye Disorders
SAG	BIALLELIC, autosomal or pseudoautosomal	Oguchi disease - 1;Retinitis pigmentosa 47;Oguchi Disease;Congenital Stationary Night Blindness;Oguchi disease-1, 258100;Retinitis Pigmentosa, Recessive;Retinitis pigmentosa
SCAPER	BIALLELIC, autosomal or pseudoautosomal	More than one phenotype including syndromic cases for syndromic forms of Inherited retinal disease or albinism;Intellectual developmental disorder and retinitis pigmentosa, 618195
SDCCAG8	BIALLELIC, autosomal or pseudoautosomal	Eye Disorders
SLC24A1	BIALLELIC, autosomal or pseudoautosomal	Congenital Stationary Night Blindness;Night blindness, congenital stationary (complete), 1D, autosomal recessive, 613830
SLC38A8	BIALLELIC, autosomal or pseudoautosomal	Foveal hypoplasia 2, with or without optic nerve misrouting and/or anterior segment dysgenesis OMIM:609218;foveal hypoplasia - optic nerve decussation defect - anterior segment dysgenesis syndrome MONDO:0012216;chiasmal misrouting
SLC6A6	BIALLELIC, autosomal or pseudoautosomal	Early retinal degeneration;cardiomyopathy
SNRNP200	MONOALLELIC, autosomal or pseudoautosomal, imprinted status unknown	Eye Disorders;Retinitis Pigmentosa, Dominant;Retinitis pigmentosa;Retinitis pigmentosa 33, 610359
SPATA7	BIALLELIC, autosomal or pseudoautosomal	Leber congenital amaurosis 3;Retinitis pigmentosa, juvenile, autosomal recessive;Leber Congenital Amaurosis;Leber congenital amaurosis 3, 604232;Retinitis pigmentosa, juvenile, autosomal recessive;Eye Disorders;Leber congenital amaurosis 3, 604232Retinitis pigmentosa, juvenile, autosomal recessive, 604232;Retinitis Pigmentosa, Recessive;Retinitis pigmentosa
SRD5A3	BIALLELIC, autosomal or pseudoautosomal	Congenital disorder of glycosylation, type Iq, 612379;Kahrizi syndrome, 612713
SSBP1	MONOALLELIC, autosomal or pseudoautosomal, NOT imprinted	Optic atrophy 13 with retinal and foveal abnormalities, OMIM:165510
TIMM8A	X-LINKED: hemizygous mutation in males, biallelic mutations in females	Eye Disorders;Mohr-Tranebjaerg syndrome, 304700
TIMP3	MONOALLELIC, autosomal or pseudoautosomal, imprinted status unknown	Sorsby fundus dystrophy;Eye Disorders;Macular Dystrophy/Degeneration/Stargardt Disease
TINF2	MONOALLELIC, autosomal or pseudoautosomal, imprinted status unknown	Revesz syndrome, 268130
TMEM216	BIALLELIC, autosomal or pseudoautosomal	Joubert syndrome 2, OMIM:608091, MONDO:0011963;Meckel syndrome 2, OMIM:603194, MONDO:0011296
TMEM218	BIALLELIC, autosomal or pseudoautosomal	Joubert syndrome 39, OMIM:619562
TMEM231	BIALLELIC, autosomal or pseudoautosomal	Joubert syndrome 20, OMIM:614970
TMEM237	BIALLELIC, autosomal or pseudoautosomal	Eye Disorders
TOPORS	MONOALLELIC, autosomal or pseudoautosomal, imprinted status unknown	Retinitis pigmentosa 31;Eye Disorders;Retinitis pigmentosa 31, 609923;Retinitis Pigmentosa, Dominant;Retinitis pigmentosa
TPP1	BIALLELIC, autosomal or pseudoautosomal	Eye Disorders;Ceroid lipofuscinosis, neuronal, 2, 204500
TRAF3IP1	BIALLELIC, autosomal or pseudoautosomal	Senior-Loken syndrome 9, OMIM:616629
TREX1	MONOALLELIC, autosomal or pseudoautosomal, imprinted status unknown	Vasculopathy, retinal, with cerebral leukoencephalopathy and systemic manifestations, OMIM:192315
TRNT1	BIALLELIC, autosomal or pseudoautosomal	Retinitis pigmentosa and erythrocytic microcytosis, OMIM:616959;Sideroblastic anemia with B-cell immunodeficiency, periodic fevers, and developmental delay, OMIM:616084
TRPM1	BIALLELIC, autosomal or pseudoautosomal	Night blindness, congenital stationary (complete), 1C, autosomal recessive;Congenital Stationary Night Blindness;Night blindness, congenital stationary (complete), 1C, autosomal recessive, 613216
TSPAN12	BOTH monoallelic and biallelic, autosomal or pseudoautosomal	Eye Disorders;Exudative vitreoretinopathy 5, OMIM:613310
TTC8	BIALLELIC, autosomal or pseudoautosomal	Eye Disorders;Bardet-Biedl syndrome 8, 209900;Retinitis pigmentosa 51, 613464;Retinitis Pigmentosa, Recessive;Retinitis pigmentosa;?Retinitis pigmentosa 51
TTLL5	BIALLELIC, autosomal or pseudoautosomal	Cone-rod dystrophy 19,615860
TUB	BIALLELIC, autosomal or pseudoautosomal	Genetic Retinal Degeneration Conditions
TUBB4B	MONOALLELIC, autosomal or pseudoautosomal, NOT imprinted	Leber congenital amaurosis with early-onset deafness, OMIM:617879
TUBGCP4	BIALLELIC, autosomal or pseudoautosomal	Microcephaly and chorioretinopathy, autosomal recessive, 3, OMIM:616335
TUBGCP6	BIALLELIC, autosomal or pseudoautosomal	Microcephaly and chorioretinopathy, autosomal recessive, 1, OMIM:251270;microcephaly and chorioretinopathy 1, MONDO:0009624
TULP1	BIALLELIC, autosomal or pseudoautosomal	Leber congenital amaurosis 15;Retinitis pigmentosa 14;Leber Congenital Amaurosis;Retinitis pigmentosa 14, 600132;Eye Disorders;Retinitis pigmentosa 14, 600132Leber congenital amaurosis 15, 613843;Retinitis Pigmentosa, Recessive;Retinitis pigmentosa
UNC119	MONOALLELIC, autosomal or pseudoautosomal, imprinted status unknown	Achromatopsia, Cone, and Cone-rod Dystrophy;Eye Disorders;Cone-Rod Dystrophy, Dominant;CD4 lymphopenia, idiopathic (Gorska (2012) Blood 119, 1399)
USH1C	BIALLELIC, autosomal or pseudoautosomal	Eye Disorders
USH1G	BIALLELIC, autosomal or pseudoautosomal	Eye Disorders
USH2A	BIALLELIC, autosomal or pseudoautosomal	Retinitis pigmentosa;Usher syndrome, type 2A;Eye Disorders;Usher syndrome, type 2A, 276901Retinitis pigmentosa 39, 613809;Retinitis Pigmentosa, Recessive;Retinitis pigmentosa
USP45	BIALLELIC, autosomal or pseudoautosomal	Lebers congenital amaurosis;retinal dystrophy;?Leber congenital amaurosis 19, OMIMM:618513
VCAN	MONOALLELIC, autosomal or pseudoautosomal, imprinted status unknown	Wagner Syndrome;Eye Disorders
VPS13B	BIALLELIC, autosomal or pseudoautosomal	Genetic Retinal Degeneration Conditions
WDPCP	BIALLELIC, autosomal or pseudoautosomal	Bardet-Biedl syndrome 15, OMIM:615992;OFD;Congenital heart defects, hamartomas of tongue, and polysyndactyly, OMIM:217085
WDR19	BIALLELIC, autosomal or pseudoautosomal	Genetic Retinal Degeneration Conditions
WHRN	BIALLELIC, autosomal or pseudoautosomal	Eye Disorders
ZFYVE26	BIALLELIC, autosomal or pseudoautosomal	Spastic paraplegia 15, autosomal recessive OMIM:270700
ZNF408	BOTH monoallelic and biallelic, autosomal or pseudoautosomal	Familial exudative vitreoretinopathy (FEVR)
ZNF423	BOTH monoallelic and biallelic, autosomal or pseudoautosomal	Eye Disorders
ADIPOR1
AHR	BIALLELIC, autosomal or pseudoautosomal	?Retinitis pigmentosa 85, OMIM:618345;Retinal dystrophy
ARSG	BIALLELIC, autosomal or pseudoautosomal	Usher syndrome, type IV, OMIM:618144
ASRGL1
C12orf65	BIALLELIC, autosomal or pseudoautosomal	Combined oxidative phosphorylation deficiency 7, OMIM:613559;Spastic paraplegia 55, autosomal recessive, OMIM:615035
CCT2
CEP19
CLCC1
CLUAP1
COQ2	BIALLELIC, autosomal or pseudoautosomal	Coenzyme Q10 deficiency, primary, 1, OMIM:607426;coenzyme Q10 deficiency, primary, 1, MONDO:0011829
COQ5	BIALLELIC, autosomal or pseudoautosomal	?Coenzyme Q10 deficiency, primary, 9, OMIM:619028;coenzyme q10 deficiency, primary, 9, MONDO:0033615
CYP2R1	BIALLELIC, autosomal or pseudoautosomal	Vogt-Koyanagi-Harada disease;Rickets due to defect in vitamin D 25-hydroxylation 600081
DHX38	BIALLELIC, autosomal or pseudoautosomal	Retinitis pigmentosa 84, 618220
DMD
ELOVL1	MONOALLELIC, autosomal or pseudoautosomal, imprinted status unknown	Ichthyotic keratoderma, spasticity, hypomyelination, and dysmorphic facies, OMIM:618527
ESPN
EXOSC2
FRMD7	X-LINKED: hemizygous mutation in males, biallelic mutations in females	Nystagmus 1, congenital, X-linked, OMIM:310700;Nystagmus, infantile periodic alternating, X-linked, OMIM:310700;foveal hypoplasia, MONDO:0044203
GDF6	BOTH monoallelic and biallelic, autosomal or pseudoautosomal	Klippel-Feil syndrome 1, autosomal dominant, 118100;Leber congenital amaurosis 17, 615360;Microphthalmia with coloboma 6, digenic, 613703;Microphthalmia, isolated 4, 613094
IFT81	BIALLELIC, autosomal or pseudoautosomal	Short-rib thoracic dysplasia 19 with or without polydactyly, OMIM:617895,MONDO:0033485
JAG1	MONOALLELIC, autosomal or pseudoautosomal, NOT imprinted	Alagille syndrome 1, OMIM:118450
KIF3B	MONOALLELIC, autosomal or pseudoautosomal, imprinted status unknown	hepatic fibrosis;Retinitis pigmentosa 89, OMIM:618955, MONDO:0030071;postaxial polydactyly
LIG3	BIALLELIC, autosomal or pseudoautosomal	gut dysmotility;spasticity;ataxia;repetitive behaviours;neurogenic bladder;macular degeneration;leukoencephalopathy;cerebellar atrophy;mitochondrial DNA depletion
MAPKAPK3
MIR204
MT-TH	MITOCHONDRIAL
MT-TP	MITOCHONDRIAL
MT-TS2	MITOCHONDRIAL
MVK	BIALLELIC, autosomal or pseudoautosomal	Hyper-IgD syndrome, OMIM:260920;Mevalonic aciduria, OMIM:610377
NBAS
OPN1SW
PDE6H	BIALLELIC, autosomal or pseudoautosomal	Retinal Cone Dystrophy 3, 610024;Achromatopsia 6, 610024;Eye Disorders;Achromatopsia, Cone, and Cone-rod Dystrophy
PDSS1	BIALLELIC, autosomal or pseudoautosomal	Coenzyme Q10 deficiency, primary, 2, OMIM:614651;deafness-encephaloneuropathy-obesity-valvulopathy syndromeMONDO:0013837
PGK1
POC5
POMT1	BIALLELIC, autosomal or pseudoautosomal	muscular dystrophy-dystroglycanopathy (congenital with brain and eye anomalies), type A1, MONDO:0009364;muscular dystrophy-dystroglycanopathy (congenital with intellectual disability), type B1, MONDO:0013159
RDH11	BIALLELIC, autosomal or pseudoautosomal	?Retinal dystrophy, juvenile cataracts, and short stature syndrome, OMIM:616108
RGR	MONOALLELIC, autosomal or pseudoautosomal, imprinted status unknown	Retinitis pigmentosa 44, OMIM:613769;Retinitis pigmentosa 44, MONDO:0013414
RNU4ATAC	BIALLELIC, autosomal or pseudoautosomal	Lowry-Wood syndrome, OMIM:226960;Microcephalic osteodysplastic primordial dwarfism, type I, OMIM:210710;Roifman syndrome, OMIM:616651
RTN4IP1
SAMD11
SEMA4A	BOTH monoallelic and biallelic, autosomal or pseudoautosomal	Achromatopsia, Cone, and Cone-rod Dystrophy;Eye Disorders;Cone-rod dystrophy 10, 610283;Retinitis pigmentosa 35, 610282;Retinitis Pigmentosa, Recessive;Retinitis pigmentosa
SLC25A46
SLC37A3	BIALLELIC, autosomal or pseudoautosomal	Retinitis pigmentosa;No OMIM entry
SPP2
SPTLC1	MONOALLELIC, autosomal or pseudoautosomal, NOT imprinted	macular telangiectasia type 2;vision loss
TTPA
ADGRA3		No OMIM phenotype
AMN	BIALLELIC, autosomal or pseudoautosomal
AP3B2	BIALLELIC, autosomal or pseudoautosomal	Developmental and epileptic encephalopathy 48, OMIM:617276, MONDO:0015000
ARMS2	MONOALLELIC, autosomal or pseudoautosomal, imprinted status unknown	Macular Degeneration
ATP13A2		Eye Disorders
ATXN7	Other	Spinocerebellar ataxia 7, OMIM:164500
B3GLCT		Eye Disorders
BBIP1		Genetic Retinal Degeneration Conditions
BCOR		Eye Disorders
BMP4		Eye Disorders
C2	MONOALLELIC, autosomal or pseudoautosomal, imprinted status unknown	{Macular degeneration, age-related, 14, reduced risk of}, OMIM:615489
C3	MONOALLELIC, autosomal or pseudoautosomal, imprinted status unknown	Macular Degeneration
C5orf42		Eye Disorders
CA4	MONOALLELIC, autosomal or pseudoautosomal, imprinted status unknown	Retinitis pigmentosa 17, OMIM:600852, MONDO:0010945
CCZ1B		Retinitis pigmentosa
CEP41		Eye Disorders
CFB	MONOALLELIC, autosomal or pseudoautosomal, imprinted status unknown	Macular Degeneration
CIB2	BIALLELIC, autosomal or pseudoautosomal	Eye Disorders
COL11A1		Stickler syndrome, type II, OMIM:604841
COL11A2		Eye Disorders
COL2A1		Eye Disorders
COL9A1	BIALLELIC, autosomal or pseudoautosomal	Stickler syndrome, type IV, OMIM:614134
COL9A2	BIALLELIC, autosomal or pseudoautosomal	Stickler syndrome, type V, OMIM:614284
COQ4	BIALLELIC, autosomal or pseudoautosomal	Coenzyme Q10 deficiency, primary, 7, OMIM:616276;neonatal encephalomyopathy-cardiomyopathy-respiratory distress syndrome, MONDO:0014562
CROCC		Retinitis pigmentosa
CTSF	BIALLELIC, autosomal or pseudoautosomal	Ceroid lipofuscinosis, neuronal, 13, Kufs type, OMIM:615362
CUBN	BIALLELIC, autosomal or pseudoautosomal	Megaloblastic anemia-1, Finnish type
CYP1B1		Eye Disorders
CYP27A1		Eye Disorders
DTHD1		No OMIM disease ID
DYNC2H1	BIALLELIC, autosomal or pseudoautosomal
EMC1		No OMIM disease ID
FAM71A		Retinitis pigmentosa
FBLN5	MONOALLELIC, autosomal or pseudoautosomal, imprinted status unknown	Macular degeneration, age-related, 3, OMIM:608895;Neuropathy, hereditary, with or without age-related macular degeneration, OMIM:608895
FOXC1		Eye Disorders
FOXE3		Eye Disorders
FOXI2		Retinitis pigmentosa
FRAS1		Eye Disorders
FREM1		Eye Disorders
FREM2		Eye Disorders
FSCN2	MONOALLELIC, autosomal or pseudoautosomal, imprinted status unknown	Macular Dystrophy/Degeneration/Stargardt Disease;Eye Disorders;Retinitis pigmentosa;Retinitis pigmentosa 30, 607921
FUT5		Retinal dystrophy
GNPTAB
GP1BA		Bernard-Soulier syndrome, type A1 (recessive), 231200
GRIP1		Eye Disorders
HARS	BIALLELIC, autosomal or pseudoautosomal	Eye Disorders;Usher syndrome type 3B;Usher syndrome
HKDC1	BIALLELIC, autosomal or pseudoautosomal	Retinitis pigmentosa 92, OMIM:619614
HMCN1	MONOALLELIC, autosomal or pseudoautosomal, imprinted status unknown	Macular Degeneration
HTRA1	MONOALLELIC, autosomal or pseudoautosomal, imprinted status unknown	Macular Degeneration
INVS	BIALLELIC, autosomal or pseudoautosomal	Eye Disorders;Nephronophthisis 2, infantile
IRX5	MONOALLELIC, autosomal or pseudoautosomal, imprinted status unknown	cone dystrophy, MONDO:0000455;retinitis pigmentosa, MONDO:0019200
IRX6	MONOALLELIC, autosomal or pseudoautosomal, imprinted status unknown	cone dystrophy, MONDO:0000455
ITIH2		Stargardt disease
ITM2B	MONOALLELIC, autosomal or pseudoautosomal, imprinted status unknown	?Retinal dystrophy with inner retinal dysfunction and ganglion cell abnormalities (OMIM)
KCTD7		Eye Disorders
KIF7		Eye Disorders
LRMDA		Eye Disorders
LRP1	BIALLELIC, autosomal or pseudoautosomal	Macular drusen
MFN2		Optic Atrophy;Eye Disorders
MT-ATP6	MITOCHONDRIAL	Retinitis pigmentosa
MT-ND1	MITOCHONDRIAL
MT-ND4	MITOCHONDRIAL
MT-ND6	MITOCHONDRIAL
MT-TL1	MITOCHONDRIAL	Retinitis pigmentosa
MYOC		Eye Disorders
NAALADL1		Retinitis pigmentosa
NEK2	BIALLELIC, autosomal or pseudoautosomal	?Retinitis pigmentosa 67, 615565
NR2F1		Bosch-Boonstra-Schaaf optic atrophy syndrome, 615722
NUMB		Cone-rod dystrophy
OCA2		Eye Disorders
OPA1	MONOALLELIC, autosomal or pseudoautosomal, imprinted status unknown	Optic atrophy 1, OMIM:165500;Optic atrophy plus syndrome, OMIM:125250
OPA3	MONOALLELIC, autosomal or pseudoautosomal, imprinted status unknown	Autosomal Dominant Optic Atrophy;Eye Disorders
OR2M7		Other (any phenotype with frequency of fewer than eight individuals)
PAK2	MONOALLELIC, autosomal or pseudoautosomal, NOT imprinted	Knobloch 2 syndrome
PAX6	MONOALLELIC, autosomal or pseudoautosomal, imprinted status unknown	Foveal Hypoplasia and Presenile Cataract Syndrome;Developmental macular and foveal dystrophy (foveal hypoplasia in the context of aniridia)
PDAP1		Retinitis Pigmentosa
PDZD7		Eye Disorders
PITPNM3	MONOALLELIC, autosomal or pseudoautosomal, imprinted status unknown	Achromatopsia, Cone, and Cone-rod Dystrophy;Eye Disorders;Cone-Rod Dystrophy, Dominant;Cone-rod dystrophy 5, 600977
PITX2		Eye Disorders
PITX3		Eye Disorders
PLD4		Usher syndrome
PODNL1		Retinal dystrophy
POMZP3		Cone dystrophy
PRTFDC1		Retinitis pigmentosa
RB1		Retinoblastoma
RGS9BP		Achromatopsia, Cone, and Cone-rod Dystrophy;Eye Disorders
RIMS1	MONOALLELIC, autosomal or pseudoautosomal, imprinted status unknown	Achromatopsia, Cone, and Cone-rod Dystrophy;Eye Disorders;Cone-Rod Dystrophy, Dominant;Cone-rod dystrophy 7, 603649
SLC24A5		Eye Disorders
SLC45A2		Eye Disorders
SLC7A14		Retinitis pigmentosa 68, 615725 (3)
SMOC1		Eye Disorders
SOX2		Eye Disorders;Retinitis pigmentosa 33, 610359
SPG7
SPTLC2	MONOALLELIC, autosomal or pseudoautosomal, NOT imprinted	macular telangiectasia type 2;vision loss;neuropathy
STRA6		Eye Disorders
TCTN1		Eye Disorders
TCTN2		Eye Disorders
TCTN3		Eye Disorders
TEAD1	MONOALLELIC, autosomal or pseudoautosomal, imprinted status unknown
TEX28		No OMIM phenotype
TMEM126A	BIALLELIC, autosomal or pseudoautosomal	Optic Atrophy, Recessive;Eye Disorders
TMEM67		Eye Disorders
TRIM32	BIALLELIC, autosomal or pseudoautosomal	Bardet-Biedl syndrome 11, OMIM:615988
TTC21B		Eye Disorders
TYR		Eye Disorders
TYRP1		Eye Disorders
UBAP1L		Retinitis pigmentosa
VAX1		Eye Disorders
VSX2		Eye Disorders
WASF3		Cone-rod dystrophy
WFS1		Eye Disorders
WT1		Eye Disorders
ZNF513	BIALLELIC, autosomal or pseudoautosomal	Eye Disorders;Retinitis Pigmentosa, Dominant;Retinitis pigmentosa;Retinitis pigmentosa 58, 613617
ZPR1	BIALLELIC, autosomal or pseudoautosomal	?Growth restriction, hypoplastic kidneys, alopecia, and distinctive facies, OMIM:619321
EVR3	MONOALLELIC, autosomal or pseudoautosomal, imprinted status unknown	Exudative vitreoretinopathy 3
