# Supplementary material for: Determinants of diagnostic yield in a multi-ethnic Asian inherited retinal disease cohort
Source: Eur J Hum Genet. 2025 Mar 21;33(12):1627–35. doi: 10.1038/s41431-025-01833-w (PMC12669701; doi:10.1038/s41431-025-01833-w)
Supplement: Supplementary file 3 — Supplementary Table 1 [file 41431_2025_1833_MOESM3_ESM.xlsx]

## Sheet: Supplementary Table 1
Participant ID	Age	Sex	Ancestry	Age of Diagnosis	Initial Diagnosis	Family History	No. of Affected Family Members	Gene	cDNA Change	Protein Change	Zygosity	Classification	Genetic Analysis	ACMG Classification	Family testing for this study	Notes
1	64	Male	Chinese	5	Choroideremia	Present	1	CHM	NC_000023.11:g.(?_84960381)_(87573652_)?del	.	Hemi	Likely pathogenic	Solved	PVS1 + PM2
2	41	Female	Chinese	32	Cone/cone-rod dystrophy	None	0	PROM1	NM_006017.3:c.1238T>A	NP_006008.1:p.Val413Asp	Het	VUS-FP	Probably solved	PM2 + PP3 + PP2 + PM3_mod	In trans with PROM1 p.His47IlefsTer12. In trans in 2 families.
2	41	Female	Chinese	32	Cone/cone-rod dystrophy	None	0	PROM1	NM_006017.3:c.139del	NP_006008.1:p.His47IlefsTer12	Het	Likely pathogenic	Probably solved	PVS1 + PM2	In trans with PROM1 p.Val413Asp
3	69	Male	Chinese	35	Cone/cone-rod dystrophy	None	0	CRX	NM_000554.6:c.121C>T	NP_000545.1:p.Arg41Trp	Het	Likely pathogenic	Solved	PM1 + PM5 + PP3_mod + PS4 + PP1	Detected in 3 affected siblings and affected father: detected in mother and son	PP1: PMID: 9427255, internal data
4	58	Male	Chinese	52	Retinitis pigmentosa	None	0	EYS	NM_001142800.2:c.5644+5G>A	.	Het	Likely pathogenic	Solved	PM2 + PP3_str + PP1		PP1: PMID: 34178978, 32218477
4	58	Male	Chinese	52	Retinitis pigmentosa	None	0	EYS	NM_001142800.2:c.6416G>A	NP_001136272.1:p.Cys2139Tyr	Het	Likely pathogenic	Solved	PM2 + PP3 + PS1 + PP1		PP1: PMID:20237254
5	16	Male	Other	1	enhanced S-cone syndrome	None	0	NR2E3	NM_014249.4:c.310C>T	NP_055064.1:p.Arg104Trp	Hom	Likely pathogenic	Solved	PM1 + PM2 + PM5 + PS3		PS3: PMID: 19823680, 19898638
6	15	Male	Chinese	13	Retinitis pigmentosa	None	0	HK1	NM_000188.3:c.2539G>A	NP_000179.2:p.Glu847Lys	Het	Likely pathogenic	Solved	PP1_str + PP2 + PM2 + PP3_mod		PP1: PMID: 25316723, PMID: 25190649, PMID: 28765615
7	40	Male	Indian	37	Vitelliform dystrophy	Present	1	BEST1	NM_004183.4:c.653G>A	NP_004174.1:p.Arg218His	Het	Pathogenic	Solved	PM1 + PM5 + PP3_mod + PS3 + PS4		PS3: PMID: 27193166
8	59	Female	Chinese	59	Familial exudative vitreoretinopathy	None	0						Not solved
9	13	Female	Chinese	11	Retinitis pigmentosa	None	0						Not solved
10	19	Male	Chinese	16	Usher syndrome	None	0	USH2A	NM_206933.4:c.4576G>A	NP_996816.2:p.Gly1526Arg	Het	Likely pathogenic	Probably solved	PM1 + PM2 + PM5 + PP3_mod
10	19	Male	Chinese	16	Usher syndrome	None	0	USH2A	NM_206933.4:c.7919T>A	NP_996816.2:p.Val2640Glu	Het	VUS	Probably solved	PM2 + PP2
11	28	Female	Chinese	25	Retinitis pigmentosa	None	0	ABCC6	NM_001171.6:c.2342C>T	NP_001162.5:p.Ala781Val	Het	VUS	Probably solved	PM1 + PM2
11	28	Female	Chinese	25	Retinitis pigmentosa	None	0	ABCC6	NM_001171.6:c.3490C>T	NP_001162.5:p.Arg1164Ter	Het	Likely pathogenic	Probably solved	PVS1 + PM2
12	51	Female	Other	40	Cone/cone-rod dystrophy	None	0	CRX	NM_000554.6:c.292C>T	NP_000545.1:p.Arg98Ter	Het	Likely pathogenic	Solved	PM2 + PVS1
13	52	Female	Chinese	NA	Cone/cone-rod dystrophy	None	0	PRPH2	NM_000322.5:c.515G>A	NP_000313.2:p.Arg172Gln	Het	Likely pathogenic	Solved	PM1 + PM2 + PM5 + PP1 + PS4	Detected in 2 affected siblings	PP1: PMID: 19243827, 27977834
14	54	Male	Chinese	47	Bietti crystalline corneoretinal dystrophy	None	0	CYP4V2	NM_207352.4:c.1091-2A>G	.	Het	Likely pathogenic	Solved	PVS1 + PM2
14	54	Male	Chinese	47	Bietti crystalline corneoretinal dystrophy	None	0	CYP4V2	NM_207352.4:c.802-8_810delinsGC	.	Het	Pathogenic	Solved	PVS1 + PM2 + PP1	Detected in 4 affected homozygous siblings	PP1: Internal data
15	67	Male	Chinese	53	Retinitis pigmentosa	None	0	RP1	NM_006269.2:c.1186C>T	NP_006260.1:p.Arg396Ter	Het	Pathogenic	Probably solved	PVS1 + PM2 + PM3		PM3: PMID: 30280194, 29625443
15	67	Male	Chinese	53	Retinitis pigmentosa	None	0	RP1	NM_006269.2:c.5797C>T	NP_006260.1:p.Arg1933Ter	Het	VUS-FP	Probably solved	PM2 + PVS1_str
16	70	Male	Chinese	16	Stargardt disease	Present	1						Not solved
17	70	Female	Chinese	50	Retinitis pigmentosa	None	0						Not solved
18	23	Female	Indian	8	Stargardt disease	None	0	ABCA4	NM_000350.3:c.4253+4C>T	.	Het	Pathogenic	Solved	PP1 + PVS1_mod + PS3 + PM3 + PS4		PS3: PMID: 29162642 and PM3: PMID: 23755871
18	23	Female	Indian	8	Stargardt disease	None	0	ABCA4	NM_000350.3:c.5882G>A	NP_000341.2:p.Gly1961Glu	Het	Pathogenic	Solved	PM1 + PM5 + PS3_sup + PP1_str + PP3		PS3: PMID: 29847635; PP1: PMID:20696155, PMID:16103129, PMID:19217903, PMID: 19074458
19	60	Female	Indian	12	Macular dystrophy	None	0						Not solved
20	77	Female	Chinese	60	Macular dystrophy	None	0						Not solved
21	33	Female	Chinese	26	Occult macular dystrophy	Present	1	RP1L1	NM_178857.6:c.133C>T	NP_849188.4:p.Arg45Trp	Het	Likely pathogenic	Solved	PM2 + PP1_str + PS4		PP1: PMID: 30025130
22	42	Male	Chinese	8	Stargardt disease	None	0	ABCA4	NM_000350.3:c.3064G>A	NP_000341.2:p.Glu1022Lys	Het	Likely pathogenic	Solved	PM5 + PP3_mod + PM1 + PM2	Detected in trans with ABCA4 p.Gly1977Ser
22	42	Male	Chinese	8	Stargardt disease	None	0	ABCA4	NM_000350.3:c.5929G>A	NP_000341.2:p.Gly1977Ser	Het	Pathogenic	Solved	PM1 + PS4 + PP3_str + PM3	In trans with ABCA4 p.Glu1022Lys	PM3: PMID: 23755871
23	26	Male	Chinese	14	Cone/cone-rod dystrophy	Present	3	CRX	NM_000554.6:c.121C>T	NP_000545.1:p.Arg41Trp	Het	Likely pathogenic	Solved	PM1 + PM5 + PP3_mod + PS4 + PP1	Detected in 3 affected siblings and affected father: detected in mother and son	PP1: PMID: 9427255, internal data
24	22	Male	Chinese	4	Stargardt disease	None	0	ABCA4	NM_000350.3:c.6360G>T	NP_000341.2:p.Gly2120=	Het	VUS	Probably solved	PM2
24	22	Male	Chinese	4	Stargardt disease	None	0	ABCA4	NM_000350.3:c.6479+1G>C	.	Het	Likely pathogenic	Probably solved	PVS1 + PM2
25	29	Male	Chinese	15	Stargardt disease	None	0	ABCA4	NM_000350.3:c.1804C>T	NP_000341.2:p.Arg602Trp	Het	Pathogenic	Solved	PS3 + PP3_str + PM5 + PM1 + PM2	In trans with ABCA p.Val1921Met	PS3: PMID: 16103129
25	29	Male	Chinese	15	Stargardt disease	None	0	ABCA4	NM_000350.3:c.5761G>A	NP_000341.2:p.Val1921Met	Het	Likely pathogenic	Solved	PM1 + PM2 + PM3 + PP3_mod	In trans with ABCA p.Arg602Trp
26	63	Female	Chinese	5	Stargardt disease	Present	1	ABCA4	NM_000350.3:c.4217A>G	NP_000341.2:p.His1406Arg	Het	Likely pathogenic	Solved	PM1 + PM2 + PM5 + PP3	Detected in 2 affected sisters
26	63	Female	Chinese	5	Stargardt disease	Present	1	ABCA4	NM_000350.3:c.71G>A	NP_000341.2:p.Arg24His	Het	Likely pathogenic	Solved	PM1 + PM2 + PM5 + PP3_mod	Detected in 2 affected sisters
27	22	Female	Chinese	14	Stargardt disease	None	0	ABCA4	NM_000350.3:c.2894A>G	NP_000341.2:p.Asn965Ser	Hom	Pathogenic	Solved	PS3 + PM1 + PM2 + PM5 + PP3_mod + PM3	In trans - confirmed with parental testing.	PS3: PMID: 29145636
28	60	Female	Chinese	40	Stargardt disease	None	0						Not solved
29	50	Male	Chinese	10	Retinitis pigmentosa	None	0						Not solved
30	60	Female	Chinese	18	Retinitis pigmentosa	None	0						Not solved
31	83	Male	Chinese	70	Retinitis pigmentosa	Present	1						Not solved
32	37	Male	Malay	18	Stargardt disease	Present	1	ABCA4	NM_000350.3:c.3385C>T	NP_000341.2:p.Arg1129Cys	Het	Likely pathogenic	Solved	PM1 + PM2 + PM5 + PP3_mod
32	37	Male	Malay	18	Stargardt disease	Present	1	ABCA4	NM_000350.3:c.4149del	NP_000341.2:p.Phe1383Ter	Het	Likely pathogenic	Solved	PVS1 + PM2
33	61	Male	Chinese	35	Retinitis pigmentosa	None	0						Not solved
34	43	Male	Chinese	18	Retinitis pigmentosa	None	0	USH2A	NM_206933.4:c.13339A>G	NP_996816.2:p.Met4447Val	Het	Likely pathogenic	Probably solved	PM1 + PM2 + PM5 + PM3_mod	In trans with USH2A p.Pro1684Leu	PM3: PMID: 31872526 + internal data
34	43	Male	Chinese	18	Retinitis pigmentosa	None	0	USH2A	NM_206933.4:c.5051C>T	NP_996816.2:p.Pro1684Leu	Het	VUS-FP	Probably solved	PM1 + PM2 + PP3_mod	In trans with USH2A p.Met4447Val
35	46	Female	Chinese	39	None	None	0						Not solved
36	74	Female	Chinese	10	Occult macular dystrophy	None	0						Not solved
37	52	Male	Chinese	47	Retinitis pigmentosa	Present	1	PRPH2	NM_000322.5:c.738G>C	NP_000313.2:p.Trp246Cys	Het	Likely pathogenic	Solved	PM1 + PM2 + PM5 + PP3_str
38	60	Female	Chinese	49	Retinitis pigmentosa	None	0						Not solved
39	87	Female	Chinese	70	None	None	0						Not solved
40	51	Female	Chinese	30	Retinitis pigmentosa	None	0						Not solved
41	76	Male	Malay	45	Cone/cone-rod dystrophy	Present	2						Not solved
42	30	Female	Chinese	14	Retinitis pigmentosa	Present	2						Not solved
43	74	Female	Chinese	65	Retinitis pigmentosa	Present	1						Not solved
44	62	Male	Chinese	55	Retinitis pigmentosa	Present	1	RP1	NM_006269.2:c.2300dup	NP_006260.1:p.Asn767LysfsTer14	Het	Likely pathogenic	Solved	PVS1 + PM2	Detected in 2 affected siblings
45	56	Female	Chinese	34	Retinitis pigmentosa	None	0						Not solved
46	84	Female	Chinese	75	Cone/cone-rod dystrophy	None	0						Not solved
47	70	Male	Chinese	30	Retinitis pigmentosa	Present	2	EYS	NM_001142800.2:c.6416G>A	NP_001136272.1:p.Cys2139Tyr	Het	Likely pathogenic	Solved	PM2 + PP3 + PS1 + PP1	In trans with EYS p.Leu2770Pro	PP1: PMID:20237255
47	70	Male	Chinese	30	Retinitis pigmentosa	Present	2	EYS	NM_001142800.2:c.8309T>C	NP_001136272.1:p.Leu2770Pro	Het	Likely pathogenic	Solved	PM1 + PM2 + PP3_mod + PM3	In trans with EYS p.Cys2139Tyr
48	59	Male	Chinese	50	Macular dystrophy	None	0	RDH12	NM_152443.3:c.787_788dup	NP_689656.2:p.Gln263HisfsTer16	Het	Likely pathogenic	Probably solved	PVS1 + PM2
48	59	Male	Chinese	50	Macular dystrophy	None	0	RDH12	NM_152443.3:c.806C>G	NP_689656.2:p.Ala269Gly	Het	Likely pathogenic	Probably solved	PM1 + PM2 + PM3 + PP3		PM3: PMID: 36690427
49	70	Female	Chinese	55	Stargardt disease	None	0						Not solved
50	80	Female	Chinese	57	Retinitis pigmentosa	Present	1						Not solved
51	71	Male	Chinese	58	Retinitis pigmentosa	None	0						Not solved
52	73	Male	Chinese	18	Retinitis pigmentosa	None	0						Not solved
53	26	Female	Chinese	8	Retinitis pigmentosa	None	0						Not solved
54	73	Male	Chinese	35	Retinitis pigmentosa	Present	1						Not solved
55	70	Male	Chinese	55	Cone/cone-rod dystrophy	None	0						Not solved
56	54	Male	Chinese	45	Retinitis pigmentosa	Present	1						Not solved
57	75	Female	Indian	61	Macular telangiectasia	None	0						Not solved
58	41	Male	Chinese	7	Retinitis pigmentosa	Present	3	RPGR	NM_001034853.2:c.2455_2468del	NP_001030025.1:p.Val819ArgfsTer11	Hemi	Likely pathogenic	Solved	PVS1
59	64	Male	Chinese	60	Usher syndrome	None	0						Not solved
60	54	Male	Chinese	19	Retinitis pigmentosa	None	0						Not solved
61	50	Male	Chinese	6	Retinitis pigmentosa	Present	1	PRPF3	NM_004698.4:c.1481C>T	NP_004689.1:p.Thr494Met	Het	Pathogenic	Solved	PM1 + PM5 + PP3_mod + PS3 + PS4		PS3: PMID: 17932117, 20811066
62	54	Female	Chinese	43	Usher syndrome	None	0						Not solved
63	47	Male	Other	15	Retinitis pigmentosa	Present	1	RPGR	NM_001034853.2:c.2851_2855dup	NP_001030025.1:p.Gly953ArgfsTer138	Hemi	Likely pathogenic	Solved	PVS1
64	33	Male	Malay	27	Retinitis pigmentosa	Present	2						Not solved
65	55	Male	Other	51	Retinitis pigmentosa	Present	1	PRPH2	NM_000322.5:c.907_910delAGCCinsCG	NP_000313.2:p.Ser303ArgfsTer88	Het	VUS-FP	Probably solved	PVS1_str + PM2
66	49	Male	Indian	39	Cone/cone-rod dystrophy	Present	3	RPGR	NM_001034853.2:c.3045del	NP_001030025.1:p.Glu1016LysfsTer73	Hemi	Likely pathogenic	Solved	PVS1 + PM2
67	51	Female	Chinese	19	Retinitis pigmentosa	None	0						Not solved
68	46	Female	Chinese	0	Leber congenital amaurosis	Present	1	CRB1	NM_201253.3:c.2562T>G	NP_957705.1:p.Asp854Glu	Het	VUS-FP	Probably solved	PM1 + PM2 + PM3	In trans with CRB1 c.4005+2T>G and detected in two affected siblings
68	46	Female	Chinese	0	Leber congenital amaurosis	Present	1	CRB1	NM_201253.3:c.4005+2T>G	.	Het	Pathogenic	Probably solved	PVS1 + PM2 + PS2	In trans with CRB1 p.Asp854Glu and detected in two affected siblings
69	20	Male	Chinese	14	Retinitis pigmentosa	None	0						Not solved
70	34	Male	Chinese	29	Bietti crystalline corneoretinal dystrophy	None	0	CYP4V2	NM_207352.4:c.1507G>C	NP_997235.3:p.Gly503Arg	Het	VUS	Probably solved	PM2 + PP2
70	34	Male	Chinese	29	Bietti crystalline corneoretinal dystrophy	None	0	CYP4V2	NM_207352.4:c.802-8_810delinsGC	.	Het	Pathogenic	Probably solved	PVS1 + PM2 + PP1	Detected in 4 affected homozygous siblings	PP1: Internal data
71	23	Male	Chinese	7	Retinitis pigmentosa	None	0	RPGR	NM_001034853.2:c.2485_2488del	NP_001030025.1:p.Glu829ArgfsTer259	Hemi	Likely pathogenic	Probably solved	PVS1
72	44	Male	Chinese	35	Retinitis pigmentosa	Present	3						Not solved		Present in affected mother and son and absent in 2 unaffected siblings
73	58	Female	Chinese	15	Usher syndrome	Present	1						Not solved
74	75	Female	Chinese	58	Retinitis pigmentosa	None	0						Not solved
75	68	Male	Indian	14	Stargardt disease	Present	1	ABCA4	NM_000350.3:c.1712T>G	NP_000341.2:p.Ile571Ser	Het	Likely pathogenic	Solved	PM1 + PM2 + PP3_str	In trans with ABCA4 p.Leu296fs"	In trans with ABCA4 Ile571Ser
75	68	Male	Indian	14	Stargardt disease	Present	1	ABCA4	NM_000350.3:c.885del	NP_000341.2:p.Leu296fs	Het	Likely pathogenic	Solved	PVS1 + PM2	In trans with ABCA4 Ile571Ser	In trans with ABCA4 p.Leu296fs
76	72	Male	Chinese	7	Retinitis pigmentosa	None	0	PRPF31	NM_015629.4:c.1305T>G	NP_056444.3:p.Tyr435Ter	Het	Likely pathogenic	Solved	PVS1 + PM2	Detected in affected father and affected son
77	72	Male	Chinese	50	Retinitis pigmentosa	None	0						Not solved
78	67	Male	Chinese	47	Retinitis pigmentosa	None	0						Not solved
79	70	Male	Chinese	56	Retinitis pigmentosa	None	0						Not solved
80	55	Female	Chinese	49	Retinitis pigmentosa	None	0	SNRNP200	NM_014014.5:c.3269G>A	NP_054733.2:p.Arg1090Gln	Het	VUS-FP	Probably solved	PM2 + PP3_mod + PM1
81	52	Male	Chinese	11	Usher syndrome	Present	1	USH2A	NM_206933.4:c.151A>T	NP_996816.2:p.Ile51Phe	Het	VUS	Probably solved	PM2 + PP2
81	52	Male	Chinese	11	Usher syndrome	Present	1	USH2A	NM_206933.4:c.99_100insT	NP_996816.2:p.Arg34SerfsTer41	Het	Likely pathogenic	Probably solved	PVS1 + PM2
82	63	Female	Chinese	50	Retinitis pigmentosa	None	0						Not solved
83	23	Female	Malay	6	Retinitis pigmentosa	Present	1	TULP1	NM_003322.6:c.1199G>A	NP_003313.3:p.Arg400Gln	Hom	Pathogenic	Solved	PM2 + PM5 + PP2 + PP3_str + PM3	Detected in 2 affected siblings. In trans (confirmed with parental testing).
84	18	Male	Chinese	1	Leber congenital amaurosis	Present	1	CRB1	NM_201253.3:c.3153G>A	NP_957705.1:p.Trp1051Ter	Het	Likely pathogenic	Solved	PVS1 + PM2	In trans with CRB1 p.Trp1051Ter. Detected in 2 affected siblings.
84	18	Male	Chinese	1	Leber congenital amaurosis	Present	1	CRB1	NM_201253.3:c.3493T>C	NP_957705.1:p.Cys1165Arg	Het	Likely pathogenic	Solved	PM1 + PM2 + PM5 + PP3_str	In trans with CRB1 p.Cys1165Arg. Detected in 2 affected siblings.
85	26	Male	Chinese	18	Retinitis pigmentosa	None	0	EYS	NM_001142800.2:c.6416G>A	NP_001136272.1:p.Cys2139Tyr	Het	Likely pathogenic	Solved	PM2 + PP3 + PS1 + PP1		PP1: PMID:20237256
85	26	Male	Chinese	18	Retinitis pigmentosa	None	0	EYS	NM_001142800.2:c.8107G>T	NP_001136272.1:p.Glu2703Ter	Het	Likely pathogenic	Solved	PM2 + PVS1
86	42	Male	Chinese	25	Usher syndrome	None	0	USH2A	NM_206933.4:c.14133G>T	NP_996816.2:p.Gln4711His	Hom	Pathogenic	Solved	PM2 + PVS1 + PP2
87	35	Male	Chinese	30	Bardet-Biedl syndrome	None	0	BBS2	NM_031885.5:c.534+1G>T	.	Hom	Likely pathogenic	Solved	PVS1 + PM2
88	45	Male	Chinese	18	Retinitis pigmentosa	Present	1	SPATA7	NM_018418.5:c.1183C>T	NP_060888.2:p.Arg395Ter	Het	Likely pathogenic	Solved	PVS1 + PM2	In trans with SPATA p.Arg395Ter
88	45	Male	Chinese	18	Retinitis pigmentosa	Present	1	SPATA7	NM_018418.5:c.20_23del	NP_060888.2:p.Val7GlufsTer19	Het	Pathogenic	Solved	PVS1 + PM3	In trans with SPATA p.Arg395Ter
89	48	Female	Indian	37	Cone/cone-rod dystrophy	None	0						Not solved
90	79	Male	Chinese	70	Retinitis pigmentosa	None	0						Not solved
91	65	Male	Indian	NA	Retinitis pigmentosa	None	0						Not solved
92	17	Male	Chinese	5	Cone/cone-rod dystrophy	None	0	RP2	NM_006915.3:c.416_417del	NP_008846.2:p.Ser139PhefsTer15	Hemi	Likely pathogenic	Solved	PVS1 + PM2
93	64	Female	Chinese	57	Retinitis pigmentosa	Present	1						Not solved
94	64	Female	Chinese	18	Usher syndrome	Present	1						Not solved
95	16	Female	Chinese	7	Stargardt disease	None	0						Not solved
96	74	Male	Chinese	18	Retinitis pigmentosa	None	0						Not solved
97	42	Male	Other	11	Usher syndrome	None	0	USH2A	NM_206933.4:c.13649T>G	NP_996816.2:p.Val4550Gly	Het	VUS	Probably solved	PM2 + PP2 + PM3	In trans with USH2A p.Arg1930Ter
97	42	Male	Other	11	Usher syndrome	None	0	USH2A	NM_206933.4:c.5788C>T	NP_996816.2:p.Arg1930Ter	Het	Likely pathogenic	Probably solved	PVS1 + PM2	In trans with USH2A p.Val4550Gly
98	60	Female	Chinese	58	Retinitis pigmentosa	None	0						Not solved
99	48	Female	Chinese	15	Retinitis pigmentosa	None	0						Not solved
100	30	Male	Chinese	20	Retinitis pigmentosa	None	0						Not solved
101	46	Female	Chinese	35	Retinitis pigmentosa	None	0	USH2A	NM_206933.4:c.6923C>A	NP_996816.2:p.Ala2308Glu	Het	VUS-FP	Probably solved	PM1 + PM2 + PP3_mod
101	46	Female	Chinese	35	Retinitis pigmentosa	None	0	USH2A	NM_206933.4:c.8232G>C	NP_996816.2:p.Trp2744Cys	Het	Pathogenic	Probably solved	PS1 + PM1 + PM2 + PP3_str
102	70	Male	Chinese	56	Retinitis pigmentosa	Present	1						Not solved
103	79	Female	Chinese	51	Retinitis pigmentosa	None	0	USH2A	NM_206933.4:c.2802T>G	NP_996816.2:p.Cys934Trp	Het	Likely pathogenic	Solved	PM1 + PM2 + PM5 + PP3_mod + PM3_mod	Confirmed in trans in 2 families in this study.
103	79	Female	Chinese	51	Retinitis pigmentosa	None	0	USH2A	NM_206933.4:c.6929C>T	NP_996816.2:p.Thr2310Met	Het	Likely pathogenic	Solved	PM1 + PM2 + PM5 + PP3
104	57	Male	Indian	10	Stargardt disease	Present	2	ABCA4	NM_000350.3:c.3224C>A	NP_000341.2:p.Ala1075Asp	Het	Likely pathogenic	Solved	PM1 + PM2 + PM5 + PP3_str
104	57	Male	Indian	10	Stargardt disease	Present	2	ABCA4	NM_000350.3:c.4919G>A	NP_000341.2:p.Arg1640Gln	Het	Likely pathogenic	Solved	PM1 + PM2 + PM5 + PS3_mod + PP3		PS3: PMID: 28118664
105	46	Female	Chinese	40	Retinitis pigmentosa	None	0						Not solved
106	68	Female	Malay	50	Stargardt disease	Present	2	ABCA4	NM_000350.3:c.6445C>T	NP_000341.2:p.Arg2149Ter	Het	Likely pathogenic	Solved	PVS1 + PM2
106	68	Female	Malay	50	Stargardt disease	Present	2	ABCA4	NM_000350.3:c.71G>A	NP_000341.2:p.Arg24His	Het	Likely pathogenic	Solved	PM1 + PM2 + PM5 + PP3_mod
107	64	Female	Chinese	52	Retinitis pigmentosa	None	0						Not solved
108	63	Female	Chinese	55	Retinitis pigmentosa	None	0	IFT140	NM_014714.4:c.1236C>A	NP_055529.2:p.His412Gln	Het	VUS	Probably solved	PM2 + PM3	Detected in trans with IFT140 c.2767_2768+2del
108	63	Female	Chinese	55	Retinitis pigmentosa	None	0	IFT140	NM_014714.4:c.2767_2768+2del	.	Het	Likely pathogenic	Probably solved	PVS1 + PM2	Detected in trans with IFT140 p.His412Gln
109	67	Male	Chinese	55	Retinitis pigmentosa	None	0						Not solved
110	71	Male	Malay	35	Cone/cone-rod dystrophy	None	0	GUCY2D	NM_000180.4:c.2534A>G	NP_000171.1:p.Glu845Gly	Het	VUS-FP	Probably solved	PM1 + PP3_mod + PM2
111	10	Male	Chinese	2	Alstrom syndrome	Present	1	ALMS1	NC_000002.12:g.(?_73385836)_(73453891_?)del	.	Het	Likely pathogenic	Solved	PM2 + PVS1	Detected in trans with ALMS1 p.Arg3610fs
111	10	Male	Chinese	2	Alstrom syndrome	Present	1	ALMS1	NM_001378454.1:c.10828_10829del	NP_001365383.1:p.Arg3610fs	Het	Pathogenic	Solved	PVS1 + PM2 + PM3	Detected in trans with ALMS1 c.(1+1_2-1)_(1238+1_1239-1)del
112	52	Male	Chinese	5	Choroideremia	Present	2	CHM	NM_000390.4:c.874A>G	NP_000381.1:p.Lys292Glu	Hemi	Likely pathogenic	Solved	PP3_str + PM2 + PP4
113	66	Male	Other	18	Cone/cone-rod dystrophy	Present	1						Not solved
114	72	Male	Chinese	40	Usher syndrome	None	0						Not solved
115	71	Female	Chinese	58	Retinitis pigmentosa	None	0	PCDH15	NM_001142763.2:c.3044A>G	NP_001136235.1:p.Asp1015Gly	Het	VUS	Probably solved	PM2 + PP3_mod + PP3	Detected in trans with PCDH15 p.Leu1580GlufsTer18
115	71	Female	Chinese	58	Retinitis pigmentosa	None	0	PCDH15	NM_001142763.2:c.4720_4736dup	NP_001136235.1:p.Leu1580GlufsTer18	Het	Likely pathogenic	Probably solved	PM2 + PVS1	Detected in trans with PCDH15p.Asp1015Gly
116	73	Male	Chinese	20	Retinitis pigmentosa	Present	4	RPGR	NM_001034853.2:c.3092del	NP_001030025.1:p.Glu1031GlyfsTer58	Hemi	Pathogenic	Solved	PVS1 + PS4
117	51	Male	Chinese	16	Cone/cone-rod dystrophy	Present	1	TTLL5	NM_015072.5:c.3177_3180del	NP_055887.3:p.Asn1060Ter	Hom	Likely pathogenic	Solved	PVS1 + PM2
118	72	Male	Malay	67	Macular dystrophy	None	0						Not solved
119	20	Male	Chinese	5	Cone/cone-rod dystrophy	Present	4	GUCY2D	NM_000180.4:c.2512C>T	NP_000171.1:p.Arg838Cys	Het	Pathogenic	Solved	PS3 + PM5 + PM1 + PP3_mod + PM2 + PP1	Detected in 3 families: affected grandfather , affected daughter and affected grandson + affected father and affected son; affected mother and affected daughter	PS3: PMID: 11115851; PP1: Internal data
120	68	Male	Indian	40	Retinitis pigmentosa	None	0						Not solved
121	66	Male	Chinese	58	Macular dystrophy	None	0						Not solved
122	64	Male	Chinese	45	Retinitis pigmentosa	Present	1						Not solved
123	45	Female	Chinese	3	Leber congenital amaurosis	None	0	CRB1	NM_201253.3:c.3305T>G	NP_957705.1:p.Ile1102Ser	Het	Likely pathogenic	Solved	PM1 + PM2 + PP3_mod + PM3	In trans with p.Gly1226Ter
123	45	Female	Chinese	3	Leber congenital amaurosis	None	0	CRB1	NM_201253.3:c.3676G>T	NP_957705.1:p.Gly1226Ter	Het	Pathogenic	Solved	PVS1 + PM2 + PS4	In trans with p.Ile1102Ser
124	38	Female	Chinese	16	Retinitis pigmentosa	Present	2	PRPH2	NM_000322.5:c.533A>G	NP_000313.2:p.Gln178Arg	Het	Likely pathogenic	Solved	PM1 + PP3_mod + PM2 + PM5 + PS4	Detected in 2 affected siblings	PS4: PMID: 11139241, 26747767, 33846575 + internal data
125	79	Male	Chinese	64	Retinitis pigmentosa	None	0						Not solved
126	58	Female	Indian	NA	Retinitis pigmentosa	None	0						Not solved
127	23	Female	Chinese	5	Retinitis pigmentosa	None	0						Not solved
128	76	Female	Chinese	57	Retinitis pigmentosa	Present	2						Not solved
129	63	Male	Chinese	13	Retinitis pigmentosa	None	0						Not solved
130	16	Male	Chinese	3	Macular dystrophy	None	0	CRX	NM_000554.6:c.121C>T	NP_000545.1:p.Arg41Trp	Het	Likely pathogenic	Solved	PM1 + PM5 + PP3_mod + PS4 + PP1	Detected in 3 affected siblings and affected father: detected in mother and son	PP1: PMID: 9427255, internal data
131	64	Male	Chinese	7	Retinitis pigmentosa	None	0						Not solved
132	83	Female	Chinese	79	Retinitis pigmentosa	Present	2						Not solved
133	26	Female	Chinese	4	Joubert syndrome	None	0	CEP290	NM_025114.4:c.1650del	NP_079390.3:p.Asp551IlefsTer2	Het	Likely pathogenic	Solved	PVS1 + PM2
133	26	Female	Chinese	4	Joubert syndrome	None	0	CEP290	NM_025114.4:c.1666dup	NP_079390.3:p.Ile556AsnfsTer20	Het	Likely pathogenic	Solved	PVS1
134	18	Male	Malay	NA	Stargardt disease	None	0	ABCA4	NM_000350.3:c.6088C>T	NP_000341.2:p.Arg2030Ter	Het	Likely pathogenic	Probably solved	PVS1 + PM2
134	18	Male	Malay	NA	Stargardt disease	None	0	ABCA4	NM_000350.3:c.859-9T>C	.	Het	Likely pathogenic	Probably solved	PM2 + PM3_mod + PVS1_mod + PS3_supp		PS3: PMID: 29162642, PM3: PMID: 25082829 + internal data
135	44	Female	Chinese	8	North Carolina macular dystrophy	Present	1						Not solved
136	34	Female	Malay	21	Retinitis pigmentosa	None	0						Not solved
137	64	Male	Chinese	NA	Retinitis pigmentosa	Present	2						Not solved
138	88	Male	Chinese	NA	Cone/cone-rod dystrophy	Present	4	GUCY2D	NM_000180.4:c.2512C>T	NP_000171.1:p.Arg838Cys	Het	Pathogenic	Solved	PS3 + PM5 + PM1 + PP3_mod + PM2 + PP1	Detected in 3 families: affected grandfather , affected daughter and affected grandson + affected father and affected son; affected mother and affected daughter	PS3: PMID: 11115851; PP1: Internal data
139	24	Female	Chinese	NA	Retinitis pigmentosa	None	0	EYS	NM_001142800.2:c.7269_7270dup	NP_001136272.1:p.Phe2424SerfsTer24	Het	Likely pathogenic	Solved	PVS1 + PM2	In trans with EYS p.Ala2498Pro
139	24	Female	Chinese	NA	Retinitis pigmentosa	None	0	EYS	NM_001142800.2:c.7492G>C	NP_001136272.1:p.Ala2498Pro	Het	Likely pathogenic	Solved	PM2 + PP3_mod + PP1 + PM3	In trans with EYS p.Phe2424SerfsTer24	PP1: PMID: 34689181, 25356976
140	40	Male	Chinese	13	Retinitis pigmentosa	Present	1	RLBP1	NM_000326.5:c.282del	NP_000317.1:p.Phe95SerfsTer24	Hom	Likely pathogenic	Solved	PVS1 + PM2
141	47	Male	Indian	NA	Usher syndrome	Present	1	USH2A	NM_206933.4:c.9570+1G>A	.	Hom	Pathogenic	Solved	PVS1 + PM2 + PP1		PP1: PMID: 30948794, 25252889, 23737954
142	63	Male	Chinese	15	Achromatopsia	Present	1	CNGA3	NM_001298.3:c.1074G>A	NP_001289.1:p.Trp358Ter	Het	Pathogenic	Solved	PVS1 + PM2 + PM3	In trans with CNGA3 p.Glu590Lys
142	63	Male	Chinese	15	Achromatopsia	Present	1	CNGA3	NM_001298.3:c.1768G>A	NP_001289.1:p.Glu590Lys	Het	Pathogenic	Solved	PM1 + PM2 + PP3_mod + PS3 + PS4 + PP1	In trans with CNGA3 p.Trp358Ter	PS3: PMID: 18521937, 31290651
143	87	Male	Chinese	77	Retinitis pigmentosa	None	0						Not solved
144	64	Male	Chinese	40	Retinitis pigmentosa	Present	2	USH2A	NM_206933.4:c.15178T>C	NP_996816.2:p.Ser5060Pro	Het	VUS-FP	Probably solved	PM2 + PP2 + PP3 + PP1_mod		PP1: PMID: 29899460
144	64	Male	Chinese	40	Retinitis pigmentosa	Present	2	USH2A	NM_206933.4:c.6485+1G>A	.	Het	Likely pathogenic	Probably solved	PVS1 + PM2
145	71	Male	Indian	47	Retinitis pigmentosa	Present	2	RP1L1	NM_178857.6:c.1270A>T	NP_849188.4:p.Lys424Ter	Hom	VUS-FP	Probably solved	PM2 + PVS1_str
146	36	Female	Chinese	15	Retinitis pigmentosa	Present	2	EYS	NM_001142800.2:c.6416G>A	NP_001136272.1:p.Cys2139Tyr	Het	Likely pathogenic	Solved	PM2 + PP3 + PS1 + PP1		PP1: PMID:20237257
146	36	Female	Chinese	15	Retinitis pigmentosa	Present	2	EYS	NM_001142800.2:c.8107G>T	NP_001136272.1:p.Glu2703Ter	Het	Likely pathogenic	Solved	PM2 + PVS1
147	60	Female	Chinese	35	Retinitis pigmentosa	None	0	USH2A	NM_206933.4:c.1877G>A	NP_996816.2:p.Arg626Gln	Het	VUS	Probably solved	PM1 + PM2
147	60	Female	Chinese	35	Retinitis pigmentosa	None	0	USH2A	NM_206933.4:c.8906C>G	NP_996816.2:p.Ser2969Ter	Het	Likely pathogenic	Probably solved	PVS1 + PM2
148	56	Female	Indian	52	Retinitis pigmentosa	None	0						Not solved
149	58	Male	Indian	5	Retinitis pigmentosa	None	0						Not solved
150	20	Male	Other	NA	Bardet-Biedl syndrome	None	0	MKKS	NM_170784.2:c.1436C>G	NP_740754.1:p.Ser479Ter	Het	Likely pathogenic	Solved	PVS1 + PM2
150	20	Male	Other	NA	Bardet-Biedl syndrome	None	0	MKKS	NM_170784.2:c.837del	NP_740754.1:p.Gly280GlufsTer4	Het	Likely pathogenic	Solved	PVS1 + PM2
151	46	Male	Chinese	5	Retinitis pigmentosa	None	0						Not solved
152	50	Male	Chinese	18	Retinitis pigmentosa	None	0	EYS	NM_001142800.2:c.6416G>A	NP_001136272.1:p.Cys2139Tyr	Hom	Likely pathogenic	Solved	PM2 + PP3 + PS1 + PP1		PP1: PMID:20237258
153	73	Male	Chinese	58	Retinitis pigmentosa	None	0						Not solved
154	57	Male	Chinese	18	Retinitis pigmentosa	None	0	EYS	NM_001142800.2:c.6416G>A	NP_001136272.1:p.Cys2139Tyr	Hom	Likely pathogenic	Solved	PM2 + PP3 + PS1 + PP1		PP1: PMID:20237259
155	63	Male	Chinese	5	Retinitis pigmentosa	Present	1	EYS	NM_001142800.2:c.6416G>A	NP_001136272.1:p.Cys2139Tyr	Het	Likely pathogenic	Solved	PM2 + PP3 + PS1 + PP1		PP1: PMID:20237260
155	63	Male	Chinese	5	Retinitis pigmentosa	Present	1	EYS	NM_001142800.2:c.7228+1G>A	.	Het	Likely pathogenic	Solved	PVS1 + PM2
156	40	Male	Chinese	15	Retinitis pigmentosa	None	0	USH2A	NM_206933.4:c.10342G>A	NP_996816.2:p.Glu3448Lys	Het	VUS	Probably solved	PM2 + PP2 + PP3
156	40	Male	Chinese	15	Retinitis pigmentosa	None	0	USH2A	NM_206933.4:c.14218G>A	NP_996816.2:p.Ala4740Thr	Het	VUS-FP	Probably solved	PM1 + PM2 + PM5
156	40	Male	Chinese	15	Retinitis pigmentosa	None	0	USH2A	NM_206933.4:c.3797C>G	NP_996816.2:p.Pro1266Arg	Het	VUS	Probably solved	PM1 + PM2 + PP3
157	57	Female	Chinese	53	Bietti crystalline corneoretinal dystrophy	None	0	CYP4V2	NM_207352.4:c.802-8_810delinsGC	.	Hom	Pathogenic	Solved	PVS1 + PM2 + PP1	Detected in 4 affected homozygous siblings	PP1: Internal data
158	56	Male	Chinese	50	Retinitis pigmentosa	None	0						Not solved
159	61	Female	Chinese	48	Retinitis pigmentosa	Present	2	EYS	NM_001142800.2:c.8107G>T	NP_001136272.1:p.Glu2703Ter	Hom	Likely pathogenic	Solved	PM2 + PVS1
160	72	Male	Chinese	7	Retinoschisis	None	0	RS1	NM_000330.4:c.214G>A	NP_000321.1:p.Glu72Lys	Hemi	Pathogenic	Solved	PS3 + PM1 + PM5 + PP3_mod + PP4		PS3: PMID: 20809529, PMID: 20061330
161	63	Male	Chinese	35	Retinitis pigmentosa	None	0						Not solved
162	72	Female	Chinese	45	Retinitis pigmentosa	None	0						Not solved
163	64	Female	Malay	9	Retinitis pigmentosa	None	0						Not solved
164	33	Female	Malay	6	Leber congenital amaurosis	None	0						Not solved
165	64	Male	Malay	6	Retinitis pigmentosa	Present	1	RHO	NM_000539.3:c.482G>A	NP_000530.1:p.Trp161Ter	Hom	Pathogenic	Solved	PVS1 + PM2 + PS3		PS3: PMID: 26416182
166	69	Male	Chinese	49	Retinitis pigmentosa	Present	2						Not solved
167	59	Male	Malay	30	Retinitis pigmentosa	Present	1						Not solved
168	71	Male	Chinese	8	Retinitis pigmentosa	None	0	USH2A	NM_206933.4:c.2802T>G	NP_996816.2:p.Cys934Trp	Het	Likely pathogenic	Solved	PM1 + PM2 + PM5 + PP3_mod + PM3_mod	Present in two affected siblings. Confirmed in trans in 2 families in this study.
168	71	Male	Chinese	8	Retinitis pigmentosa	None	0	USH2A	NM_206933.4:c.449T>G	NP_996816.2:p.Leu150Ter	Het	Likely pathogenic	Solved	PVS1 + PM2
169	60	Female	Chinese	55	Retinitis pigmentosa	None	0	USH2A	NM_206933.4:c.4400C>G	NP_996816.2:p.Pro1467Arg	Het	VUS-FP	Solved	PM1 + PM2 + PP3_mod	In trans with USH2A p.Tyr2506Cys
169	60	Female	Chinese	55	Retinitis pigmentosa	None	0	USH2A	NM_206933.4:c.7517A>G	NP_996816.2:p.Tyr2506Cys	Het	Likely pathogenic	Solved	PM1 + PM2 + PP3_mod + PM3	In trans with USH2A p.Pro1467Arg
170	84	Female	Indian	65	Retinitis pigmentosa	None	0	MFSD8	NM_001371596.2:c.1361T>C	NP_001358525.1:p.Met454Thr	Hom	Likely pathogenic	Solved	PM2 + PP3_mod + PP1_mod + PM3		PP1_Mod: PMID: 28586915, 28041643, 25333361, 31006324; PM3: PMID:31006324
171	53	Male	Chinese	43	Retinitis pigmentosa	None	0						Not solved
172	73	Male	Chinese	65	Pattern dystrophy	Present	3	PRPH2	NM_000322.5:c.533A>G	NP_000313.2:p.Gln178Arg	Het	Likely pathogenic	Solved	PM1 + PP3_mod + PM2 + PM5 + PS4		PS4: PMID: 11139241, 26747767, 33846575 + internal data
173	84	Male	Chinese	65	Retinitis pigmentosa	None	0	RHO	NM_000539.3:c.505G>A	NP_000530.1:p.Ala169Thr	Het	VUS-FP	Probably solved	PM1 + PM2 + PM5
174	66	Female	Chinese	35	Retinitis pigmentosa	None	0						Not solved
175	38	Male	Indian	36	Stargardt disease	None	0	ABCA4	NM_000350.3:c.634C>T	NP_000341.2:p.Arg212Cys	Het	Likely pathogenic	Solved	PM1 + PM2 + PP3_mod + PP1		PP1: PMID: 10711710 ; 10711710
175	38	Male	Indian	36	Stargardt disease	None	0	ABCA4	NM_000350.3:c.859-9T>C	.	Het	Likely pathogenic	Solved	PM2 + PM3_mod + PVS1_mod + PS3_supp		PS3: PMID: 29162642; PM3: PMID: 25082829 + internal l data
176	34	Male	Chinese	16	Retinitis pigmentosa	Present	1						Not solved		Detected in 2 affected siblings and in trans (parental testing)
177	63	Female	Chinese	35	Retinitis pigmentosa	Present	2						Not solved
178	25	Female	Chinese	11	Retinitis pigmentosa	Present	1	EYS	NM_001142800.2:c.6416G>A	NP_001136272.1:p.Cys2139Tyr	Hom	Likely pathogenic	Solved	PM2 + PP3 + PS1 + PP1		PP1: PMID:20237261
179	91	Female	Indian	21	Retinitis pigmentosa	Present	1						Not solved
180	35	Male	Chinese	7	Retinitis pigmentosa	Present	1	EYS	NC_000006.12:g.(?_65402478)_(65495993_?)del	.	Hom	Pathogenic	Solved	PVS1 + PS4
181	63	Female	Chinese	58	Retinitis pigmentosa	Present	1	EYS	NM_001142800.2:c.6416G>A	NP_001136272.1:p.Cys2139Tyr	Het	Likely pathogenic	Solved	PM2 + PP3 + PS1 + PP1		PP1: PMID:20237262
181	63	Female	Chinese	58	Retinitis pigmentosa	Present	1	EYS	NM_001142800.2:c.8012T>A	NP_001136272.1:p.Leu2671Ter	Het	Likely pathogenic	Solved	PVS1 + PM2
182	39	Male	Chinese	25	Retinitis pigmentosa	Present	1	EYS	NM_001142800.2:c.5086G>T	NP_001136272.1:p.Glu1696Ter	Het	Pathogenic	Solved	PVS1 + PM2 + PM3	In trans with EYS p.Cys2139Tyr. Detected in 2 affected siblings.
182	39	Male	Chinese	25	Retinitis pigmentosa	Present	1	EYS	NM_001142800.2:c.6416G>A	NP_001136272.1:p.Cys2139Tyr	Het	Likely pathogenic	Solved	PM2 + PP3 + PS1 + PP1	In trans with EYS p.Glu1696Ter. Detected in 2 affected siblings.	PP1: PMID:20237263
183	71	Female	Chinese	6	Retinitis pigmentosa	Present	1	RPGR	NM_001034853.2:c.2663_2667dup	NP_001030025.1:p.Glu890LysfsTer201	Hemi	Likely pathogenic	Solved	PVS1 + PM2
184	68	Female	Chinese	64	Bietti crystalline corneoretinal dystrophy	Present	2	CYP4V2	NM_207352.4:c.802-8_810delinsGC	.	Hom	Pathogenic	Solved	PVS1 + PM2 + PP1	Detected in 4 affected homozygous siblings	PP1: Internal data
185	60	Female	Chinese	47	Bietti crystalline corneoretinal dystrophy	None	0	CYP4V2	NM_207352.4:c.802-8_810delinsGC	.	Het	Pathogenic	Solved	PVS1 + PM2 + PP1	Detected in 4 affected homozygous siblings	PP1: Internal data
185	60	Female	Chinese	47	Bietti crystalline corneoretinal dystrophy	None	0	CYP4V2	NM_207352.4:c.992A>C	NP_997235.3:p.His331Pro	Het	Pathogenic	Solved	PM2 + PP2 + PP3_str + PS3 + PP1		PS3: 22772592
186	61	Female	Chinese	56	Retinitis pigmentosa	None	0						Not solved
187	55	Female	Chinese	44	Retinitis pigmentosa	None	0	USH2A	NM_206933.4:c.15178T>C	NP_996816.2:p.Ser5060Pro	Het	VUS-FP	Probably solved	PM2 + PP2 + PP3 + PP1_mod		PP1: PMID: 29899460
187	55	Female	Chinese	44	Retinitis pigmentosa	None	0	USH2A	NM_206933.4:c.2792G>A	NP_996816.2:p.Cys931Tyr	Het	VUS-FP	Probably solved	PM1 + PM2 + PP3_mod
188	43	Female	Chinese	30	Retinitis pigmentosa	None	0	EYS	NM_001142800.2:c.8107G>T	NP_001136272.1:p.Glu2703Ter	Hom	Likely pathogenic	Solved	PM2 + PVS1
189	69	Male	Chinese	NA	Retinitis pigmentosa	None	0						Not solved
190	67	Male	Chinese	57	Retinitis pigmentosa	None	0	USH2A	NM_206933.4:c.2802T>G	NP_996816.2:p.Cys934Trp	Het	Likely pathogenic	Probably solved	PM1 + PM2 + PM5 + PP3_mod + PM3_mod	Confirmed in trans in 2 families in this study.
190	67	Male	Chinese	57	Retinitis pigmentosa	None	0	USH2A	NM_206933.4:c.7068T>G	NP_996816.2:p.Asn2356Lys	Het	VUS	Probably solved	PM1 + PM5
191	63	Male	Chinese	4	Choroideremia	Present	2	CHM	NC_000023.11:g.?(_85861180)_(87664935_)?del	.	Hemi	Likely pathogenic	Solved	PVS1 + PP4
192	55	Female	Chinese	40	Stargardt disease	None	0						Not solved
193	35	Female	Malay	5	Retinitis pigmentosa	Present	1	WDR19	NM_025132.4:c.2363+1G>A	.	Het	Likely pathogenic	Probably solved	PVS1 + PM2
193	35	Female	Malay	5	Retinitis pigmentosa	Present	1	WDR19	NM_025132.4:c.2537G>A	NP_079408.3:p.Cys846Tyr	Het	VUS	Probably solved	PM2 + PP3
194	70	Female	Chinese	15	Retinitis pigmentosa	Present	1	USH2A	NM_206933.4:c.15178T>C	NP_996816.2:p.Ser5060Pro	Het	VUS-FP	Solved	PM2 + PP2 + PP3 + PP1_mod		PP1: PMID: 29899460
194	70	Female	Chinese	15	Retinitis pigmentosa	Present	1	USH2A	NM_206933.4:c.2802T>G	NP_996816.2:p.Cys934Trp	Het	Likely pathogenic	Solved	PM1 + PM2 + PM5 + PP3_mod + PM3_mod	Confirmed in trans in 2 families in this study.
195	59	Male	Chinese	18	Retinitis pigmentosa	Present	1	EYS	NM_001142800.2:c.2831_2832del	NP_001136272.1:p.Val944GlyfsTer9	Het	Likely pathogenic	Probably solved	PVS1 + PM2
195	59	Male	Chinese	18	Retinitis pigmentosa	Present	1	EYS	NM_001142800.2:c.8860T>C	NP_001136272.1:p.Phe2954Leu	Het	VUS	Probably solved	PM1 + PM2
196	63	Female	Chinese	31	Usher syndrome	None	0						Not solved
197	54	Male	Chinese	29	Retinitis pigmentosa	Present	1	EYS	NM_001142800.2:c.5644+5G>A	.	Het	Likely pathogenic	Solved	PM2 + PP3_str + PP1		PP1: PMID: 34178978, 32218477
197	54	Male	Chinese	29	Retinitis pigmentosa	Present	1	EYS	NM_001142800.2:c.7228+1G>A	.	Het	Likely pathogenic	Solved	PVS1 + PM2
198	60	Female	Chinese	53	Cone/cone-rod dystrophy	Present	3	PRPH2	NM_000322.5:c.514C>T	NP_000313.2:p.Arg172Trp	Het	Likely pathogenic	Solved	PS4 + PP1_mod + PM1		PS3: PMID: 24463884, PMID: 15254014; PP1: PMID: 8747448, 20335603, 9443872
199	62	Female	Chinese	42	Retinitis pigmentosa	Present	3	USH2A	NM_206933.4:c.2653C>T	NP_996816.2:p.His885Tyr	Het	VUS	Probably solved	PM2 + PP3_mod + PP2
199	62	Female	Chinese	42	Retinitis pigmentosa	Present	3	USH2A	NM_206933.4:c.9469C>T	NP_996816.2:p.Gln3157Ter	Het	Likely pathogenic	Probably solved	PVS1 + PM2
200	48	Female	Chinese	41	Retinitis pigmentosa	None	0						Not solved
201	57	Female	Chinese	46	Retinitis pigmentosa	None	0						Not solved
202	69	Male	Chinese	65	Macular dystrophy	None	0						Not solved
203	26	Female	Malay	14	Retinitis pigmentosa	Present	1						Not solved
204	20	Male	Chinese	1	Cone/cone-rod dystrophy	None	0						Not solved
205	72	Male	Other	64	Retinoschisis	None	0						Not solved
206	57	Male	Chinese	44	Retinitis pigmentosa	None	0	USH2A	NM_206933.4:c.2802T>G	NP_996816.2:p.Cys934Trp	Het	Likely pathogenic	Probably solved	PM1 + PM2 + PM5 + PP3_mod + PM3_mod	Confirmed in trans in 2 families in this study.
206	57	Male	Chinese	44	Retinitis pigmentosa	None	0	USH2A	NM_206933.4:c.7076T>C	NP_996816.2:p.Leu2359Ser	Het	VUS-FP	Probably solved	PM1 + PM2 + PP3_mod
207	34	Male	Chinese	14	Retinitis pigmentosa	None	0	USH2A	NM_206933.4:c.1173T>A	NP_996816.2:p.Ser391Arg	Het	Likely pathogenic	Solved	PM1 + PM2 + PM5 + PP3
207	34	Male	Chinese	14	Retinitis pigmentosa	None	0	USH2A	NM_206933.4:c.8559-2A>G	.	Het	Pathogenic	Solved	PVS1 + PM2 + PP3
208	27	Male	Chinese	19	Retinoschisis	None	0						Not solved
209	39	Male	Chinese	11	Retinitis pigmentosa	None	0						Not solved
210	70	Male	Chinese	NA	Retinitis pigmentosa	Present	5	PRPH2	NM_000322.5:c.533A>G	NP_000313.2:p.Gln178Arg	Het	Likely pathogenic	Solved	PM1 + PP3_mod + PM2 + PM5 + PS4		PS4: PMID: 11139241, 26747767, 33846575 + internal data
211	63	Male	Chinese	34	Cone/cone-rod dystrophy	Present	2	PRPH2	NM_000322.5:c.514C>T	NP_000313.2:p.Arg172Trp	Het	Likely pathogenic	Solved	PS4 + PP1_mod + PM1		PS3: PMID: 24463884, PMID: 15254014; PP1: PMID: 8747448, 20335603, 9443872
212	44	Male	Chinese	32	Cone/cone-rod dystrophy	None	0						Not solved
213	27	Female	Chinese	8	Retinitis pigmentosa	None	0	CNGA1	NM_001142564.1:c.453C>A	NP_001136036.1:p.Tyr151Ter	Het	Likely pathogenic	Solved	PM2 + PVS1
213	27	Female	Chinese	8	Retinitis pigmentosa	None	0	CNGA1	NM_001142564.1:c.472del	NP_001136036.1:p.Leu158PhefsTer4	Het	Likely pathogenic	Solved	PM2 + PVS1
214	63	Female	Chinese	60	Retinitis pigmentosa	None	0						Not solved
215	34	Male	Chinese	15	Retinitis pigmentosa	None	0						Not solved
216	59	Female	Chinese	NA	Retinitis pigmentosa	Present	2						Not solved
217	78	Male	Chinese	46	Stargardt disease	None	0						Not solved
218	69	Female	Chinese	57	Retinitis pigmentosa	None	0						Not solved
219	48	Female	Chinese	42	Retinitis pigmentosa	Present	1						Not solved
220	45	Male	Chinese	43	Retinitis pigmentosa	None	0						Not solved
221	38	Male	Chinese	2	Retinitis pigmentosa	None	0						Not solved
222	48	Female	Chinese	33	Bietti crystalline corneoretinal dystrophy	None	0	CYP4V2	NM_207352.4:c.802-8_810delinsGC	.	Het	Pathogenic	Solved	PVS1 + PM2 + PP1	Detected in 4 affected homozygous siblings	PP1: Internal data
222	48	Female	Chinese	33	Bietti crystalline corneoretinal dystrophy	None	0	CYP4V2	NM_207352.4:c.992A>C	NP_997235.3:p.His331Pro	Het	Likely pathogenic	Solved	PM2 + PP2 + PP3_mod + PS3 + PP1		PS3: PMID: 22772592; PP1: PMID: 28848678
223	64	Male	Chinese	58	Retinitis pigmentosa	Present	1						Not solved
224	75	Female	Chinese	69	Retinitis pigmentosa	Present	1						Not solved
225	65	Female	Chinese	11	Pattern dystrophy	Present	2	PRPH2	NM_000322.5:c.422A>C	NP_000313.2:p.Tyr141Ser	Het	Likely pathogenic	Solved	PM2 + PM1 + PM5 + PP3_mod	Absent in unaffected son
226	72	Male	Chinese	70	Vitelliform dystrophy	None	0	BEST1	NM_004183.4:c.223C>T	NP_004174.1:p.Leu75Phe	Het	Likely pathogenic	Solved	PM1_str + PM2 + PM5 + PP3_mod
227	39	Female	Chinese	15	Retinitis pigmentosa	Present	2	USH2A	NM_206933.4:c.14287G>A	NP_996816.2:p.Gly4763Arg	Het	Likely pathogenic	Solved	PS1 + PM1 + PM2 + PM5	In trans with USH2A p.Cys934Trp
227	39	Female	Chinese	15	Retinitis pigmentosa	Present	2	USH2A	NM_206933.4:c.2802T>G	NP_996816.2:p.Cys934Trp	Het	Likely pathogenic	Solved	PM1 + PM2 + PM5 + PP3_mod + PM3_mod	In trans with USH2A p.Gly4763Arg. Confirmed in trans in 2 families in this study.
228	46	Female	Chinese	18	Usher syndrome	Present	1	ADGRV1	NM_032119.4:c.16357A>T	NP_115495.3:p.Lys5453Ter	Het	Likely pathogenic	Solved	PVS1 + PM2
228	46	Female	Chinese	18	Usher syndrome	Present	1	ADGRV1	NM_032119.4:c.7134-2A>T	.	Het	Likely pathogenic	Solved	PVS1 + PM2
229	9	Male	Chinese	4	Retinitis pigmentosa	None	0	C21orf2	NM_004928.3:c.218G>C	NP_004919.1:p.Arg73Pro	Het	Likely pathogenic	Probably solved	PM2 + PS3 + PP1		PS3: PMID: 26167768; PP1: PMID: 26167768
229	9	Male	Chinese	4	Retinitis pigmentosa	None	0	C21orf2	NM_004928.3:c.96+2dup	.	Het	VUS	Probably solved	PM2
230	83	Male	Chinese	NA	Retinitis pigmentosa	None	0	PDE6A	NM_000440.3:c.1407+1G>C	.	Hom	Likely pathogenic	Solved	PVS1 + PM2
231	65	Male	Chinese	15	Retinitis pigmentosa	None	0	EYS	NM_001142800.2:c.5531del	NP_001136272.1:p.Pro1844LeufsTer35	Het	Likely pathogenic	Solved	PVS1 + PM2
231	65	Male	Chinese	15	Retinitis pigmentosa	None	0	EYS	NM_001142800.2:c.6416G>A	NP_001136272.1:p.Cys2139Tyr	Het	Likely pathogenic	Solved	PM2 + PP3 + PS1 + PP1		PP1: PMID:20237264
232	27	Female	Indian	10	Vitelliform dystrophy	Present	3						Not solved
233	32	Female	Chinese	17	Usher syndrome	None	0	USH2A	NM_206933.4:c.449T>G	NP_996816.2:p.Leu150Ter	Het	Likely pathogenic	Solved	PVS1 + PM2
233	32	Female	Chinese	17	Usher syndrome	None	0	USH2A	NM_206933.4:c.9469C>T	NP_996816.2:p.Gln3157Ter	Het	Likely pathogenic	Solved	PVS1 + PM2
234	39	Male	Malay	3	Stargardt disease	Present	1						Not solved
235	43	Male	Indian	40	Cone/cone-rod dystrophy	None	0						Not solved
236	68	Male	Chinese	59	Usher syndrome	None	0						Not solved
237	14	Male	Chinese	1	Retinoschisis	None	0	RS1	NM_000330.4:c.598C>T	NP_000321.1:p.Arg200Cys	Hemi	Pathogenic	Solved	PM1 + PM5 + PP3_str + PM2 + PP4
238	25	Female	Chinese	9	Stargardt disease	None	0	ABCA4	NM_000350.3:c.1804C>T	NP_000341.2:p.Arg602Trp	Het	Pathogenic	Solved	PS3 + PP3_str + PM5 + PM1 + PM2		PS3: PMID: 16103130
238	25	Female	Chinese	9	Stargardt disease	None	0	ABCA4	NM_000350.3:c.5318C>T	NP_000341.2:p.Ala1773Val	Het	Likely pathogenic	Solved	PM1 + PM5 + PM2 + PP3_mod
239	27	Male	Chinese	0	Leber congenital amaurosis	None	0	RPGRIP1	NM_020366.3:c.1468-2A>G	.	Het	Likely pathogenic	Solved	PVS1 + PM2
239	27	Male	Chinese	0	Leber congenital amaurosis	None	0	RPGRIP1	NM_020366.3:c.817A>T	NP_065099.3:p.Lys273Ter	Het	Likely pathogenic	Solved	PVS1 + PM2
240	85	Male	Chinese	73	Retinitis pigmentosa	None	0						Not solved
241	83	Male	Chinese	76	Retinitis pigmentosa	None	0	IMPG2	NM_016247.4:c.1589C>A	NP_057331.2:p.Ser530Ter	Het	Likely pathogenic	Probably solved	PVS1 + PM2
241	83	Male	Chinese	76	Retinitis pigmentosa	None	0	IMPG2	NM_016247.4:c.2629A>C	NP_057331.2:p.Met877Leu	Het	VUS	Probably solved	PM2 + PP2
242	50	Male	Chinese	18	Bietti crystalline corneoretinal dystrophy	None	0	CYP4V2	NM_207352.4:c.802-8_810delinsGC	.	Het	Pathogenic	Solved	PVS1 + PM2 + PP1	Detected in 4 affected homozygous siblings	PP1: Internal data
242	50	Male	Chinese	18	Bietti crystalline corneoretinal dystrophy	None	0	CYP4V2	NM_207352.4:c.992A>C	NP_997235.3:p.His331Pro	Het	Likely pathogenic	Solved	PM2 + PP2 + PP3_mod + PS3 + PP1		PS3: PMID: 22772592; PP1: PMID: 28848678
243	33	Male	Chinese	30	Bietti crystalline corneoretinal dystrophy	None	0	CYP4V2	NM_207352.4:c.1169G>A	NP_997235.3:p.Arg390His	Het	Pathogenic	Solved	PM1 + PM2 + PM5 + PP3_str + PM3	In trans with CYP4V2 p.Trp244Ter
243	33	Male	Chinese	30	Bietti crystalline corneoretinal dystrophy	None	0	CYP4V2	NM_207352.4:c.732G>A	NP_997235.3:p.Trp244Ter	Het	Likely pathogenic	Solved	PVS1 + PM2	In trans with CYP4V2 p.Arg390His
244	34	Female	Chinese	2	Cone/cone-rod dystrophy	Present	1	GUCY2D	NM_000180.4:c.2512C>T	NP_000171.1:p.Arg838Cys	Het	Pathogenic	Solved	PS3 + PM5 + PM1 + PP3_mod + PM2 + PP1	Detected in 3 families: affected grandfather , affected daughter and affected grandson + affected father and affected son; affected mother and affected daughter	PS3: PMID: 11115851; PP1: Internal data
245	61	Female	Chinese	56	Retinitis pigmentosa	Present	2						Not solved
246	74	Male	Chinese	66	Vitelliform dystrophy	None	0						Not solved
247	62	Male	Malay	45	Stargardt disease	None	0						Not solved
248	68	Female	Chinese	50	Retinitis pigmentosa	None	0						Not solved
249	43	Male	Chinese	22	Cone/cone-rod dystrophy	Present	2						Not solved
250	64	Male	Chinese	18	Macular dystrophy	None	0						Not solved
251	27	Male	Indian	17	Cone/cone-rod dystrophy	Present	1						Not solved
252	49	Female	Indian	25	Vitelliform dystrophy	None	0	BEST1	NM_004183.4:c.293A>G	NP_004174.1:p.Glu98Gly	Het	Likely pathogenic	Solved	PM1 + PM2 + PM5 + PP3_mod
253	73	Male	Malay	51	Retinitis pigmentosa	None	0						Not solved
254	31	Male	Chinese	18	Retinitis pigmentosa	None	0	PDE6A	NM_000440.3:c.1407+1G>C	.	Hom	Likely pathogenic	Solved	PVS1 + PM2
255	68	Female	Chinese	59	Retinitis pigmentosa	None	0						Not solved
256	40	Female	Chinese	31	Cone/cone-rod dystrophy	Present	1	PROM1	NM_006017.3:c.1238T>A	NP_006008.1:p.Val413Asp	Het	VUS-FP	Solved	PM2 + PP3 + PP2 + PM3_mod	In trans with PROM1 p.His47IlefsTer12. In trans in 2 families.
256	40	Female	Chinese	31	Cone/cone-rod dystrophy	Present	1	PROM1	NM_006017.3:c.139del	NP_006008.1:p.His47IlefsTer12	Het	Likely pathogenic	Solved	PVS1 + PM2	In trans with PROM1 p.Val413Asp
257	23	Male	Indian	16	Stargardt disease	None	0	ABCA4	NM_000350.3:c.634C>T	NP_000341.2:p.Arg212Cys	Hom	Likely pathogenic	Solved	PM1 + PM2 + PP3_mod + PP1		PP1: PMID: 10711710 ; 10711710
258	48	Female	Chinese	10	Familial exudative vitreoretinopathy	None	0						Not solved
259	25	Female	Chinese	23	Retinitis pigmentosa	Present	3						Not solved
260	57	Female	Malay	40	Cone/cone-rod dystrophy	Present	1						Not solved
261	75	Male	Chinese	51	Pattern dystrophy	Present	2	PRPH2	NM_000322.5:c.515G>A	NP_000313.2:p.Arg172Gln	Het	Likely pathogenic	Solved	PM1 + PM2 + PM5 + PP1 + PS4		PP1: PMID: 19243827, 27977834
262	65	Male	Malay	46	Retinitis pigmentosa	Present	2						Not solved
263	49	Female	Chinese	13	Retinitis pigmentosa	None	0	USH2A	NM_206933.4:c.12066+1G>C	.	Het	Likely pathogenic	Probably solved	PM2 + PVS1
263	49	Female	Chinese	13	Retinitis pigmentosa	None	0	USH2A	NM_206933.4:c.907C>T	NP_996816.2:p.Arg303Cys	Het	VUS-FP	Probably solved	PM1 + PM2 + PM5
264	52	Male	Chinese	16	Retinitis pigmentosa	None	0	EYS	NM_001142800.2:c.103C>T	NP_001136272.1:p.Gln35Ter	Het	Likely pathogenic	Solved	PM2 + PVS1
264	52	Male	Chinese	16	Retinitis pigmentosa	None	0	EYS	NM_001142800.2:c.8243dup	NP_001136272.1:p.Leu2748PhefsTer8	Het	Likely pathogenic	Solved	PM2 + PVS1
265	28	Male	Chinese	12	Bardet-Biedl syndrome	None	0	BBS10	NM_024685.4:c.445dup	NP_078961.3:p.Leu149ProfsTer3	Hom	Likely pathogenic	Solved	PM2 + PVS1
266	21	Female	Chinese	4	Stargardt disease	None	0	ABCA4	NM_000350.3:c.3523-2A>G	.	Het	Likely pathogenic	Solved	PVS1 + PM2
266	21	Female	Chinese	4	Stargardt disease	None	0	ABCA4	NM_000350.3:c.6642_6669dup	NP_000341.2:p.Ser2224ProfsTer36	Het	Likely pathogenic	Solved	PM2 + PVS1
267	45	Male	Chinese	25	Retinitis pigmentosa	None	0						Not solved
268	68	Male	Chinese	18	Retinitis pigmentosa	None	0	REEP6	NM_138393.4:c.517+5G>T	.	Hom	VUS-FP	Probably solved	PM2 + PP3_str
269	78	Male	Chinese	70	Cone/cone-rod dystrophy	Present	4						Not solved
270	82	Male	Chinese	35	Stargardt disease	None	0						Not solved
271	59	Male	Malay	7	Leber congenital amaurosis	None	0						Not solved
272	65	Male	Chinese	61	Retinitis pigmentosa	None	0						Not solved
273	8	Female	Chinese	5	Familial exudative vitreoretinopathy	Present	1						Not solved
274	52	Female	Chinese	24	Retinitis pigmentosa	None	0						Not solved
275	34	Male	Chinese	20	Retinitis pigmentosa	None	0	RHO	NM_000539.3:c.50C>T	NP_000530.1:p.Thr17Met	Het	Pathogenic	Solved	PM1 + PM5 + PS3 + PS4		PS3: PMID: 19913029
276	81	Female	Chinese	55	Retinitis pigmentosa	None	0						Not solved
277	66	Female	Chinese	48	Retinitis pigmentosa	None	0						Not solved
278	27	Female	Indian	12	Bardet-Biedl syndrome	None	0	ARL6	NM_001278293.3:c.272T>C	NP_001265222.1:p.Ile91Thr	Hom	Likely pathogenic	Solved	PM2 + PP2 + PP3_str + PM3		PM3: PMID: 24400638, 29806606
279	68	Female	Chinese	40	Retinitis pigmentosa	None	0						Not solved
280	59	Female	Chinese	48	Retinitis pigmentosa	None	0	PRPH2	NM_000322.5:c.910_911insG	NP_000313.2:p.Gln304ArgfsTer88	Het	Likely pathogenic	Solved	PVS1 + PM2
281	61	Female	Chinese	45	Retinitis pigmentosa	Present	2	USH2A	NM_206933.4:c.2802T>G	NP_996816.2:p.Cys934Trp	Hom	Likely pathogenic	Solved	PM1 + PM2 + PM5 + PP3_mod + PM3_mod	Detected in 2 affected siblings. Confirmed in trans in 2 families in this study.
282	54	Female	Chinese	10	Retinitis pigmentosa	None	0						Not solved
283	25	Female	Chinese	7	Vitelliform dystrophy	None	0	BEST1	NM_004183.4:c.652C>T	NP_004174.1:p.Arg218Cys	Het	Pathogenic	Solved	PM1 + PM5 + PP3_mod + PS3 + PS4		PS3: PMID:15452084, 23825107
284	53	Male	Indian	29	Retinitis pigmentosa	Present	1	MFSD8	NM_001371596.2:c.1361T>C	NP_001358525.1:p.Met454Thr	Hom	Likely pathogenic	Solved	PM2 + PP3_mod + PP1_mod + PM3		PP1_Mod: PMID: 28586915, 28041643, 25333361, 31006324
285	75	Male	Chinese	25	Retinitis pigmentosa	None	0						Not solved
286	66	Male	Chinese	35	Retinitis pigmentosa	None	0						Not solved
287	49	Female	Indian	20	Retinitis pigmentosa	None	0	MFSD8	NM_001371596.2:c.1361T>C	NP_001358525.1:p.Met454Thr	Hom	Likely pathogenic	Solved	PM2 + PP3_mod + PP1_mod + PM3		PP1_Mod: PMID: 28586915, 28041643, 25333361. PM3: PMID: 31006324
288	71	Male	Chinese	16	Retinitis pigmentosa	None	0						Not solved
289	62	Female	Chinese	59	Macular dystrophy	Present	1	CFH	NM_000186.4:c.55G>T	NP_000177.2:p.Glu19Ter	Het	Likely pathogenic	Solved	PVS1 + PM2
290	57	Male	Chinese	18	Retinitis pigmentosa	None	0						Not solved
291	74	Female	Chinese	66	Stargardt disease	None	0	ABCA4	NM_000350.3:c.1531C>T	NP_000341.2:p.Arg511Cys	Het	Likely pathogenic	Solved	PM2 + PM1 + PM3 + PP3		PM3: PMID: 25356976
291	74	Female	Chinese	66	Stargardt disease	None	0	ABCA4	NM_000350.3:c.6320G>A	NP_000341.2:p.Arg2107His	Het	Likely pathogenic	Solved	PM1 + PM5 + PP3_mod
292	49	Male	Chinese	31	Cone/cone-rod dystrophy	Present	1	EYS	NM_001142800.2:c.6416G>A	NP_001136272.1:p.Cys2139Tyr	Het	Likely pathogenic	Solved	PM2 + PP3 + PS1 + PP1		PP1: PMID:20237265
292	49	Male	Chinese	31	Cone/cone-rod dystrophy	Present	1	EYS	NM_001142800.2:c.7955del	NP_001136272.1:p.Cys2652LeufsTer30	Het	Likely pathogenic	Solved	PVS1 + PM2
293	75	Male	Chinese	45	Retinitis pigmentosa	None	0						Not solved
294	71	Male	Chinese	45	Retinitis pigmentosa	None	0						Not solved
295	80	Female	Chinese	45	Retinitis pigmentosa	None	0						Not solved
296	15	Female	Indian	4	Knobloch syndrome	None	0	COL18A1	NM_001379500.1:c.597_603dup	NP_569712.2:p.Gly202TrpfsTer15	Hom	Likely pathogenic	Solved	PVS1 + PM2
297	59	Male	Chinese	40	Retinitis pigmentosa	Present	1						Not solved
298	70	Female	Chinese	51	Retinitis pigmentosa	Present	1	RP1	NM_006269.2:c.4804C>T	NP_006260.1:p.Gln1602Ter	Het	VUS-FP	Probably solved	PM2 + PVS1_str
298	70	Female	Chinese	51	Retinitis pigmentosa	Present	1	RP1	NM_006269.2:c.5797C>T	NP_006260.1:p.Arg1933Ter	Het	VUS-FP	Probably solved	PM2 + PVS1_str
299	74	Female	Chinese	48	Retinitis pigmentosa	Present	1						Not solved
300	73	Female	Chinese	68	Retinitis pigmentosa	None	0						Not solved
301	49	Male	Chinese	27	Leber hereditary optic neuropathy	None	0						Not solved
302	53	Female	Malay	47	Stargardt disease	None	0	ABCA4	NM_000350.3:c.302+4A>C	.	Het	VUS	Probably solved	PM2 + PM3_mod		PM3: PMID: 33841504, 29162642
302	53	Female	Malay	47	Stargardt disease	None	0	ABCA4	NM_000350.3:c.71G>A	NP_000341.2:p.Arg24His	Het	Likely pathogenic	Probably solved	PM1 + PM2 + PM5 + PP3_mod
303	72	Male	Chinese	NA	Retinitis pigmentosa	None	0	USH2A	NM_206933.4:c.13339A>G	NP_996816.2:p.Met4447Val	Het	Likely pathogenic	Probably solved	PM1 + PM2 + PM5 + PM3_mod		PM3: PMID: 31872526 + internal data
303	72	Male	Chinese	NA	Retinitis pigmentosa	None	0	USH2A	NM_206933.4:c.14201C>T	NP_996816.2:p.Pro4734Leu	Het	VUS	Probably solved	PM1 + PM2
304	61	Male	Chinese	61	Retinitis pigmentosa	None	0						Not solved
305	57	Female	Indian	33	Retinitis pigmentosa	Present	3	CRX	NM_000554.6:c.121C>T	NP_000545.1:p.Arg41Trp	Het	Likely pathogenic	Solved	PM1 + PM5 + PP3_mod + PS4 + PP1	Detected in 3 affected siblings and affected father: detected in mother and son	PP1: PMID: 9427255, internal data
306	54	Female	Malay	44	Retinitis pigmentosa	None	0						Not solved
307	28	Male	Chinese	NA	Retinoschisis	Present	1	RS1	NM_000330.4:c.667T>C	NP_000321.1:p.Cys223Arg	Hemi	Pathogenic	Solved	PS3 + PM5 + PM1 + PM2 + PP3_str + PP4	Confirmed de novo by parental testing	PS3: PMID: 16361673
308	63	Male	Chinese	61	Retinitis pigmentosa	None	0						Not solved
309	71	Male	Indian	40	Retinitis pigmentosa	None	0						Not solved
310	64	Female	Chinese	NA	Retinitis pigmentosa	None	0						Not solved
311	27	Female	Chinese	13	Leber congenital amaurosis	None	0	PROM1	NM_006017.3:c.139del	NP_006008.1:p.His47IlefsTer12	Hom	Likely pathogenic	Solved	PVS1 + PM2
312	12	Male	Indian	1	Macular dystrophy	None	0						Not solved
313	55	Female	Chinese	35	Retinitis pigmentosa	Present	1						Not solved
314	61	Female	Indian	18	Macular dystrophy	None	0						Not solved
315	70	Female	Chinese	18	Cone/cone-rod dystrophy	Present	1						Not solved
316	58	Female	Indian	NA	Retinitis pigmentosa	None	0						Not solved
317	74	Female	Chinese	65	Cone/cone-rod dystrophy	None	0	RCBTB1	NM_018191.4:c.170del	NP_060661.3:p.Gly57GlufsTer12	Het	Likely pathogenic	Solved	PVS1 + PM2
317	74	Female	Chinese	65	Cone/cone-rod dystrophy	None	0	RCBTB1	NM_018191.4:c.707del	NP_060661.3:p.Asn236ThrfsTer11	Het	Likely pathogenic	Solved	PVS1 + PM2
318	14	Female	Chinese	3	Cone/cone-rod dystrophy	Present	2	C21orf2	NM_004928.3:c.214A>T	NP_004919.1:p.Asn72Tyr	Het	VUS	Probably solved	PM2 + PP3
318	14	Female	Chinese	3	Cone/cone-rod dystrophy	Present	2	C21orf2	NM_004928.3:c.340_351dup	NP_004919.1:p.Thr114_Arg117dup	Het	VUS-FP	Probably solved	PM1 + PM2 + PM4
319	14	Male	Chinese	3	Retinitis pigmentosa	Present	1	IMPDH1	NM_000883.4:c.968A>G	NP_000874.2:p.Lys323Arg	Het	VUS-FP	Probably solved	PM1 + PM2 + PP3_mod	Detected in affected mother and son, absent in unaffected daughter
320	65	Female	Chinese	57	Stargardt disease	None	0	ABCA4	NM_000350.3:c.1804C>T	NP_000341.2:p.Arg602Trp	Het	Pathogenic	Solved	PS3 + PP3_str + PM5 + PM1 + PM2		PS3: PMID: 16103131
321	46	Male	Indian	35	Retinitis pigmentosa	None	0	MYO7A	NM_000260.4:c.5177C>T	NP_000251.3:p.Pro1726Leu	Het	VUS	Probably solved	PM2
321	46	Male	Indian	35	Retinitis pigmentosa	None	0	MYO7A	NM_000260.4:c.5824G>A	NP_000251.3:p.Gly1942Arg	Het	VUS-FP	Probably solved	PM1 + PM2 + PP3_mod
322	87	Male	Chinese	70	None	None	0						Not solved
323	55	Female	Chinese	NA	Retinitis pigmentosa	None	0						Not solved
324	47	Female	Chinese	42	Cone/cone-rod dystrophy	Present	1						Not solved
325	56	Female	Chinese	NA	Retinitis pigmentosa	Present	1	USH2A	NM_206933.4:c.12361C>T	NP_996816.2:p.Arg4121Cys	Het	VUS	Probably solved	PM1 + PM2	Detected in 2 affected siblings
325	56	Female	Chinese	NA	Retinitis pigmentosa	Present	1	USH2A	NM_206933.4:c.2802T>G	NP_996816.2:p.Cys934Trp	Het	Likely pathogenic	Probably solved	PM1 + PM2 + PM5 + PP3_mod + PM3_mod	Detected in 2 affected siblings. Confirmed in trans in 2 families in this study.
326	52	Male	Chinese	NA	Cone/cone-rod dystrophy	None	0						Not solved
327	70	Male	Chinese	62	Cone/cone-rod dystrophy	None	0						Not solved
328	81	Male	Chinese	74	Retinitis pigmentosa	None	0						Not solved
329	53	Male	Indian	28	Cone/cone-rod dystrophy	Present	3						Not solved
330	59	Female	Chinese	4	Retinitis pigmentosa	None	0	TOPORS	NM_005802.5:c.2539C>T	NP_005793.2:p.Arg847Ter	Het	Likely pathogenic	Solved	PM2 + PVS1
331	49	Female	Chinese	25	Usher syndrome	None	0	USH2A	NM_206933.4:c.11712-2A>C	.	Het	Likely pathogenic	Solved	PVS1 + PM2	In trans with USH2A p.Cys934Trp
331	49	Female	Chinese	25	Usher syndrome	None	0	USH2A	NM_206933.4:c.2802T>G	NP_996816.2:p.Cys934Trp	Het	Likely pathogenic	Solved	PM1 + PM2 + PM5 + PP3_mod + PM3_mod	In trans with USH2A c.11712-2A>C. Confirmed in trans in 2 families in this study.
332	80	Male	Chinese	NA	Cone/cone-rod dystrophy	None	0	RP1	NM_006269.2:c.5797C>T	NP_006260.1:p.Arg1933Ter	Hom	VUS-FP	Probably solved	PM2 + PVS1_str
333	62	Female	Chinese	NA	Stargardt disease	None	0	ABCA4	NM_000350.3:c.1804C>T	NP_000341.2:p.Arg602Trp	Het	Pathogenic	Probably solved	PS3 + PP3_str + PM5 + PM1 + PM2		PS3: PMID: 16103132
333	62	Female	Chinese	NA	Stargardt disease	None	0	ABCA4	NM_000350.3:c.3482G>A	NP_000341.2:p.Arg1161His	Het	VUS	Probably solved	PM2 + PP3 + PP2
334	63	Female	Chinese	45	Retinitis pigmentosa	Present	2	EYS	NM_001142800.2:c.6416G>A	NP_001136272.1:p.Cys2139Tyr	Het	Likely pathogenic	Solved	PM2 + PP3 + PS1 + PP1 + PM3	In trans with EYS :p.Glu2703Ter	PP1: PMID:20237266
334	63	Female	Chinese	45	Retinitis pigmentosa	Present	2	EYS	NM_001142800.2:c.8107G>T	NP_001136272.1:p.Glu2703Ter	Het	Likely pathogenic	Solved	PM2 + PVS1	In trans with EYS p.Cys2139Tyr
335	66	Male	Chinese	32	Retinitis pigmentosa	None	0						Not solved
336	60	Female	Chinese	45	Retinitis pigmentosa	None	0						Not solved
337	70	Female	Chinese	NA	Retinitis pigmentosa	Present	3						Not solved
338	75	Male	Chinese	NA	Retinitis pigmentosa	None	0						Not solved
339	44	Male	Chinese	19	Congenital stationary night blindness	None	0						Not solved
340	50	Female	Chinese	38	Stargardt disease	Present	1						Not solved
341	38	Female	Chinese	31	Retinitis pigmentosa	None	0						Not solved
342	69	Female	Chinese	50	Stargardt disease	Present	1	RP1L1	NM_178857.6:c.133C>T	NP_849188.4:p.Arg45Trp	Het	Likely pathogenic	Solved	PM2 + PP1_str + PS4		PP1: PMID: 30025130
343	58	Female	Chinese	NA	Retinitis pigmentosa	Present	3	RHO	NM_000539.3:c.1040C>T	NP_000530.1:p.Pro347Leu	Het	Likely pathogenic	Solved	PM1 + PM5 + PS3	Detected in mother and son.	PS3: PMID:34088267, PMID:21340525
344	50	Male	Chinese	44	Macular dystrophy	None	0						Not solved
345	53	Female	Chinese	50	Macular dystrophy	None	0	PRPH2	NM_000322.5:c.424C>T	NP_000313.2:p.Arg142Trp	Het	Likely pathogenic	Solved	PS4_str + PM1 + PM2 + PP1		PS4: PMID: 32531846, 34411390, 32531846, 28559085, 8747448; PP1: PMID: 34906036
346	58	Female	Chinese	54	Retinitis pigmentosa	None	0	USH2A	NM_206933.4:c.6929C>T	NP_996816.2:p.Thr2310Met	Het	Likely pathogenic	Solved	PM1 + PM2 + PM5 + PP3
346	58	Female	Chinese	54	Retinitis pigmentosa	None	0	USH2A	NM_206933.4:c.9570+1G>A	.	Het	Pathogenic	Solved	PVS1 + PM2 + PP1		PP1: PMID: 30948794, 25252889, 23737954
347	35	Male	Chinese	30	Stargardt disease	None	0						Not solved
348	64	Female	Chinese	51	Cone/cone-rod dystrophy	None	0	MYO7A	NM_000260.4:c.2107G>A	NP_000251.3:p.Gly703Arg	Het	VUS	Probably solved	PM1 + PM2 + PP3
348	64	Female	Chinese	51	Cone/cone-rod dystrophy	None	0	MYO7A	NM_000260.4:c.686dup	NP_000251.3:p.Ala230ArgfsTer4	Het	Likely pathogenic	Probably solved	PVS1 + PM2
349	53	Female	Chinese	48	Stargardt disease	Present	4	ABCA4	NM_000350.3:c.1561del	NP_000341.2:p.Val521SerfsTer47	Het	Likely pathogenic	Probably solved	PVS1 + PM2
349	53	Female	Chinese	48	Stargardt disease	Present	4	ABCA4	NM_000350.3:c.5477A>G	NP_000341.2:p.Asn1826Ser	Het	VUS	Probably solved	PM2 + PP2
350	63	Female	Chinese	52	Macular dystrophy	None	0						Not solved
351	69	Female	Malay	NA	Stargardt disease	None	0	ABCA4	NM_000350.3:c.1804C>T	NP_000341.2:p.Arg602Trp	Het	Pathogenic	Probably solved	PS3 + PP3_str + PM5 + PM1 + PM2		PS3: PMID: 16103133
351	69	Female	Malay	NA	Stargardt disease	None	0	ABCA4	NM_000350.3:c.4127A>C	NP_000341.2:p.Gln1376Pro	Het	Likely pathogenic	Probably solved	PM1 + PM2 + PM5 + PP3_mod
352	39	Female	Malay	33	Stargardt disease	None	0	ABCA4	NM_000350.3:c.4594G>A	NP_000341.2:p.Asp1532Asn	Het	VUS-FP	Probably solved	PM1 + PM2 + PP3_mod
352	39	Female	Malay	33	Stargardt disease	None	0	ABCA4	NM_000350.3:c.71G>A	NP_000341.2:p.Arg24His	Het	Likely pathogenic	Probably solved	PM1 + PM2 + PM5 + PP3_mod
353	85	Female	Chinese	21	Retinitis pigmentosa	Present	1						Not solved
354	76	Male	Chinese	NA	Retinitis pigmentosa	None	0						Not solved
355	46	Male	Chinese	38	Cone/cone-rod dystrophy	None	0						Not solved
356	41	Female	Chinese	18	Retinitis pigmentosa	None	0						Not solved
357	44	Male	Chinese	7	Retinitis pigmentosa	None	0	USH2A	NM_206933.4:c.12067-10_12067dup	NP_996816.2:p.Gly4023ValfsTer15	Het	Likely pathogenic	Solved	PM2 + PVS1
357	44	Male	Chinese	7	Retinitis pigmentosa	None	0	USH2A	NM_206933.4:c.8559-2A>G	.	Het	Pathogenic	Solved	PVS1 + PM2 + PP3
358	63	Male	Chinese	60	Macular dystrophy	None	0						Not solved
359	49	Female	Indian	31	Retinitis pigmentosa	Present	1	USH2A	NM_206933.4:c.5012G>A	NP_996816.2:p.Gly1671Asp	Het	Likely pathogenic	Probably solved	PM1 + PM2 + PM5 + PP3_str
359	49	Female	Indian	31	Retinitis pigmentosa	Present	1	USH2A	NM_206933.4:c.5252G>T	NP_996816.2:p.Gly1751Val	Het	Likely pathogenic	Probably solved	PM1 + PM2 + PP3_str
360	32	Female	Chinese	25	Retinitis pigmentosa	Present	2	EYS	NM_001142800.2:c.4043C>T	NP_001136272.1:p.Ser1348Phe	Het	VUS	Probably solved	PM2
360	32	Female	Chinese	25	Retinitis pigmentosa	Present	2	EYS	NM_001142800.2:c.8107G>T	NP_001136272.1:p.Glu2703Ter	Het	Likely pathogenic	Probably solved	PM2 + PVS1
361	79	Female	Indian	75	Sveinsson chorioretinal atrophy	None	0						Not solved
362	68	Male	Chinese	55	Cone/cone-rod dystrophy	None	0						Not solved
363	67	Male	Chinese	18	Retinitis pigmentosa	None	0	CLN3	NM_001042432.2:c.534-2A>G	.	Het	Likely pathogenic	Probably solved	PM2 + PVS1
363	67	Male	Chinese	18	Retinitis pigmentosa	None	0	CLN3	NM_001042432.2:c.837+5G>A	.	Het	VUS-FP	Probably solved	PP3_str + PM2
364	65	Female	Chinese	44	Retinitis pigmentosa	Present	1						Not solved
365	63	Female	Indian	56	Pseudoxanthoma elasticum	None	0	ABCC6	NM_001171.5:c.2294G>A	NP_001162.4:p.Arg765Gln	Hom	Pathogenic	Solved	PM1 + PM2 + PM5 + PP3_mod + PS3		PS3 PMID: 30154241
366	89	Male	Chinese	NA	Usher syndrome	None	0						Not solved
367	67	Female	Chinese	53	Retinitis pigmentosa	None	0	RHO	NM_000539.3:c.140T>C	NP_000530.1:p.Leu47Pro	Het	VUS-FP	Probably solved	PM1 + PM2 + PP3_mod
368	56	Female	Chinese	50	Retinitis pigmentosa	None	0						Not solved
369	41	Female	Indian	36	Usher syndrome	None	0	USH2A	NM_206933.4:c.1824dup	NP_996816.2:p.Glu609Ter	Het	Likely pathogenic	Probably solved	PVS1 + PM2
369	41	Female	Indian	36	Usher syndrome	None	0	USH2A	NM_206933.4:c.7831T>C	NP_996816.2:p.Ser2611Pro	Het	VUS-FP	Probably solved	PM1 + PM2 + PP3_mod
370	66	Male	Chinese	30	Usher syndrome	Present	1						Not solved
371	64	Female	Chinese	59	Stargardt disease	None	0	PRPH2	NM_000322.5:c.424C>T	NP_000313.2:p.Arg142Trp	Het	Likely pathogenic	Solved	PS4_str + PM1 + PM2 + PP1		PS4: PMID: 32531846, 34411390, 32531846, 28559085, 8747448; PP1: PMID: 34906036
372	9	Female	Chinese	5	PPRCA	None	0	RDH12	NM_152443.3:c.697G>C	NP_689656.2:p.Val233Leu	Het	Likely pathogenic	Solved	PM1 + PM2 + PM5 + PP3
372	9	Female	Chinese	5	PPRCA	None	0	RDH12	NM_152443.3:c.806C>G	NP_689656.2:p.Ala269Gly	Het	Likely pathogenic	Solved	PM1 + PM2 + PM3 + PP3		PM3: PMID: 36690427
373	69	Male	Chinese	35	Cone/cone-rod dystrophy	None	0						Not solved
374	43	Female	Chinese	29	Retinitis pigmentosa	Present	5	NRL	NM_001354768.3:c.152C>G	NP_001341697.1:p.Pro51Arg	Het	Likely pathogenic	Solved	PM1 + PM2 + PM5 + PP3_mod
375	73	Male	Chinese	6	Retinitis pigmentosa	None	0	RPGR	NM_001034853.2:c.206dup	NP_001030025.1:p.Leu69PhefsTer19	Hom	Likely pathogenic	Solved	PM2 + PVS1
376	65	Male	Chinese	58	Retinitis pigmentosa	None	0	EYS	NM_001142800.2:c.6416G>A	NP_001136272.1:p.Cys2139Tyr	Het	Likely pathogenic	Probably solved	PM2 + PP3 + PS1 + PP1		PP1: PMID: 20237267
376	65	Male	Chinese	58	Retinitis pigmentosa	None	0	EYS	NM_001142800.2:c.904C>T	NP_001136272.1:p.Leu302Phe	Het	VUS	Probably solved	PM2
377	34	Female	Chinese	11	Retinitis pigmentosa	None	0						Not solved
378	48	Male	Other	5	Vitelliform dystrophy	Present	2	BEST1	NM_004183.4:c.16A>G	NP_004174.1:p.Thr6Ala	Het	Likely pathogenic	Solved	PM1 + PM2 + PM5 + PP3_mod
379	40	Female	Malay	36	Cone/cone-rod dystrophy	None	0	GUCY2D	NM_000180.4:c.2516C>T	NP_000171.1:p.Thr839Met	Het	VUS-FP	Probably solved	PM1 + PM2 + PP3_mod
380	65	Male	Chinese	36	Retinitis pigmentosa	Present	1						Not solved
381	24	Male	Chinese	1	Foveal hypoplasia	None	0	PAX6	NM_001368894.2:c.1310A>T	NP_001355823.1:p.Ter437LeuextTer14	Het	Likely pathogenic	Solved	PS4 + PM2 + PM4 + PP1_str		PP1: PMID 21850189, 25555363, 22361317, 18241071, 26661695, 12552561, 27431685, 29618921, 29367200, 33594928
382	43	Male	Chinese	7	Usher syndrome	None	0	EYS	NM_001142800.2:c.6416G>A	NP_001136272.1:p.Cys2139Tyr	Het	Likely pathogenic	Probably solved	PM2 + PP3 + PS1 + PP1		PP1: PMID: 20237268
382	43	Male	Chinese	7	Usher syndrome	None	0	EYS	NM_001142800.2:c.7465T>G	NP_001136272.1:p.Tyr2489Asp	Het	VUS-FP	Probably solved	PM2 + PP3_str
383	61	Male	Indian	51	None	None	0						Not solved
384	29	Female	Chinese	17	Bietti crystalline corneoretinal dystrophy	None	0	CYP4V2	NM_207352.4:c.1363del	NP_997235.3:p.Tyr455MetfsTer14	Het	Likely pathogenic	Probably solved	PVS1 + PM2
384	29	Female	Chinese	17	Bietti crystalline corneoretinal dystrophy	None	0	CYP4V2	NM_207352.4:c.761A>G	NP_997235.3:p.His254Arg	Het	VUS	Probably solved	PM2 + PP2
385	27	Male	Chinese	NA	Retinoschisis	None	0	RS1	NM_000330.4:c.625C>T	NP_000321.1:p.Arg209Cys	Hom	Likely pathogenic	Solved	PS4 + PM1 + PP3_str + PM2 + PP4
386	45	Male	Chinese	8	North Carolina macular dystrophy	Present	4						Not solved
387	46	Female	Chinese	20	Retinitis pigmentosa	None	0						Not solved
388	57	Female	Chinese	37	PPRCA	None	0						Not solved
389	76	Male	Chinese	40	Retinitis pigmentosa	None	0						Not solved
390	59	Male	Chinese	40	Stargardt disease	Present	1	PRPH2	NM_000322.5:c.514C>T	NP_000313.2:p.Arg172Trp	Het	Likely pathogenic	Solved	PS4 + PP1_mod + PM1		PS3: PMID: 24463884, PMID: 15254014; PP1: PMID: 8747448, 20335603, 9443872
391	56	Male	Chinese	50	Retinitis pigmentosa	None	0	ZNF408	NM_024741.3:c.1657T>G	NP_079017.1:p.Cys553Gly	Het	VUS	Probably solved	PM2
391	56	Male	Chinese	50	Retinitis pigmentosa	None	0	ZNF408	NM_024741.3:c.228G>A	NP_079017.1:p.Trp76Ter	Het	VUS-FP	Probably solved	PVS1_str + PM2
392	64	Male	Chinese	18	Retinitis pigmentosa	None	0						Not solved
393	55	Male	Chinese	49	Usher syndrome	None	0						Not solved
394	66	Female	Chinese	65	Retinitis pigmentosa	None	0						Not solved
395	67	Male	Chinese	66	Retinitis pigmentosa	None	0	RHO	NM_000539.3:c.810C>A	NP_000530.1:p.Ser270Arg	Het	Likely pathogenic	Solved	PM1 + PM2 + PP3_str
396	57	Male	Chinese	57	Cone/cone-rod dystrophy	None	0						Not solved
397	73	Female	Chinese	45	Retinitis pigmentosa	Present	2	EYS	NM_001142800.2:c.6416G>A	NP_001136272.1:p.Cys2139Tyr	Het	Likely pathogenic	Solved	PM2 + PP3 + PS1 + PP1		PP1: PMID: 20237269
397	73	Female	Chinese	45	Retinitis pigmentosa	Present	2	EYS	NM_001142800.2:c.8012T>A	NP_001136272.1:p.Leu2671Ter	Het	Likely pathogenic	Solved	PVS1 + PM2
397	73	Female	Chinese	45	Retinitis pigmentosa	Present	2	EYS	NM_001142800.2:c.8107G>T	NP_001136272.1:p.Glu2703Ter	Het	Likely pathogenic	Solved	PM2 + PVS1
398	69	Female	Chinese	45	Retinitis pigmentosa	Present	1						Not solved
399	32	Male	Malay	28	Cone/cone-rod dystrophy	None	0						Not solved
400	67	Female	Chinese	9	Retinitis pigmentosa	None	0						Not solved
401	71	Female	Chinese	65	Retinitis pigmentosa	None	0						Not solved
402	35	Male	Malay	5	Retinitis pigmentosa	Present	5	RHO	NM_000539.3:c.533A>G	NP_000530.1:p.Tyr178Cys	Het	Likely pathogenic	Solved	PM1 + PM2 + PM5 + PP3_mod
403	73	Male	Chinese	63	Retinitis pigmentosa	Present	1						Not solved
404	70	Male	Chinese	35	Retinitis pigmentosa	None	0						Not solved
405	61	Female	Chinese	35	Retinitis pigmentosa	None	0						Not solved
406	36	Male	Chinese	18	Retinitis pigmentosa	None	0	EYS	NM_001142800.2:c.4408del	NP_001136272.1:p.Glu1470LysfsTer8	Het	Likely pathogenic	Solved	PVS1 + PM2
406	36	Male	Chinese	18	Retinitis pigmentosa	None	0	EYS	NM_001142800.2:c.8072-1G>A	.	Het	Likely pathogenic	Solved	PVS1 + PM2
407	69	Male	Chinese	59	Retinitis pigmentosa	None	0	USH2A	NM_206933.4:c.2802T>G	NP_996816.2:p.Cys934Trp	Het	Likely pathogenic	Probably solved	PM1 + PM2 + PM5 + PP3_mod + PM3_mod	Confirmed in trans in 2 families in this study.
407	69	Male	Chinese	59	Retinitis pigmentosa	None	0	USH2A	NM_206933.4:c.5953G>A	NP_996816.2:p.Glu1985Lys	Het	VUS	Probably solved	PM2 + PP2 + PP3_mod
408	61	Male	Malay	32	Cone/cone-rod dystrophy	None	0						Not solved
409	57	Male	Chinese	15	Cone/cone-rod dystrophy	None	0						Not solved
410	55	Female	Chinese	30	Cone/cone-rod dystrophy	None	0						Not solved
411	44	Female	Chinese	10	Retinitis pigmentosa	None	0	USH2A	NM_206933.4:c.11156G>A	NP_996816.2:p.Arg3719His	Het	Likely pathogenic	Solved	PM1 + PM2 + PP1 + PS1		PP1: PMID: 30280194, 29625443
411	44	Female	Chinese	10	Retinitis pigmentosa	None	0	USH2A	NM_206933.4:c.5581G>A	NP_996816.2:p.Gly1861Ser	Het	Pathogenic	Solved	PM1 + PM2 + PM5 + PP3_str + PS4 (?)
412	74	Female	Chinese	50	Retinitis pigmentosa	None	0						Not solved
413	31	Male	Malay	7	Retinitis pigmentosa	None	0						Not solved
414	59	Male	Chinese	40	Bietti crystalline corneoretinal dystrophy	Present	4	PRPH2	NM_000322.5:c.514C>T	NP_000313.2:p.Arg172Trp	Het	Likely pathogenic	Solved	PS4 + PP1_mod + PM1	Detected in 2 affected siblings	PS3: PMID: 24463884, PMID: 15254014; PP1: PMID: 8747448, 20335603, 9443872
415	9	Female	Indian	NA	Retinitis pigmentosa	None	0	CRX	NM_000554.6:c.682C>T	NP_000545.1:p.Gln228Ter	Hom	Likely pathogenic	Solved	PM2 + PVS1
416	51	Male	Chinese	38	Bietti crystalline corneoretinal dystrophy	None	0						Not solved
417	67	Female	Indian	56	Stargardt disease	None	0						Not solved
418	35	Male	Indian	6	Retinitis pigmentosa	None	0						Not solved
419	32	Female	Chinese	7	Retinitis pigmentosa	None	0						Not solved
420	55	Male	Chinese	9	Macular dystrophy	None	0	ABCA4	NM_000350.3:c.5312+2_5312+3del	.	Het	Likely pathogenic	Solved	PVS1 + PM2
420	55	Male	Chinese	9	Macular dystrophy	None	0	ABCA4	NM_000350.3:c.6816+1G>A	.	Het	Likely pathogenic	Solved	PM2 + PVS1
421	20	Male	Malay	8	Retinitis pigmentosa	None	0	RP1	NM_006269.2:c.1462del	NP_006260.1:p.Glu488LysfsTer44	Hom	Likely pathogenic	Solved	PVS1 + PM2
422	66	Male	Chinese	55	Retinitis pigmentosa	Present	2						Not solved
423	65	Female	Chinese	30	Retinitis pigmentosa	None	0						Not solved
424	68	Female	Chinese	63	Retinitis pigmentosa	None	0						Not solved
425	82	Female	Chinese	45	Gyrate atrophy	None	0						Not solved
426	31	Male	Chinese	9	Cone/cone-rod dystrophy	Present	1	ABCA4	NM_000350.3:c.1804C>T	NP_000341.2:p.Arg602Trp	Het	Pathogenic	Solved	PS3 + PP3_str + PM5 + PM1 + PM2	In trans with ABCA4 p.Asn965Ser	PS3: PMID: 16103134
426	31	Male	Chinese	9	Cone/cone-rod dystrophy	Present	1	ABCA4	NM_000350.3:c.2894A>G	NP_000341.2:p.Asn965Ser	Het	Pathogenic	Solved	PS3 + PM1 + PM2 + PM5 + PP3_mod + PM3	In trans with ABCA4 p.Arg602Trp	PS3: PMID: 29145636
427	18	Male	Chinese	3	Retinitis pigmentosa	None	0						Not solved
428	76	Female	Chinese	69	Retinitis pigmentosa	None	0						Not solved
429	69	Female	Chinese	66	Retinitis pigmentosa	None	0						Not solved
430	69	Female	Chinese	33	Retinitis pigmentosa	None	0						Not solved
431	50	Male	Other	32	Cone/cone-rod dystrophy	None	0						Not solved
432	52	Male	Chinese	14	Retinitis pigmentosa	None	0						Not solved
433	58	Female	Malay	51	Retinitis pigmentosa	None	0						Not solved
434	71	Female	Chinese	30	Retinitis pigmentosa	None	0	EYS	NM_001142800.2:c.7492G>C	NP_001136272.1:p.Ala2498Pro	Het	VUS	Probably solved	PM2 + PP3_mod + PP1		PP1: PMID: 34689181, 25356976
434	71	Female	Chinese	30	Retinitis pigmentosa	None	0	EYS	NM_001142800.2:c.8107G>T	NP_001136272.1:p.Glu2703Ter	Het	Likely pathogenic	Probably solved	PM2 + PVS1
435	71	Male	Chinese	45	Cone/cone-rod dystrophy	Present	1						Not solved
436	66	Female	Chinese	62	Retinitis pigmentosa	None	0						Not solved
437	75	Female	Chinese	58	Retinitis pigmentosa	None	0						Not solved
438	26	Female	Chinese	1	Retinitis pigmentosa	None	0						Not solved
439	9	Female	Malay	8	Cone/cone-rod dystrophy	None	0	CRB1	NM_201253.3:c.1084C>T	NP_957705.1:p.Gln362Ter	Het	Likely pathogenic	Solved	PVS1 + PM2
439	9	Female	Malay	8	Cone/cone-rod dystrophy	None	0	CRB1	NM_201253.3:c.568T>C	NP_957705.1:p.Cys190Arg	Het	Likely pathogenic	Solved	PM1 + PM2 + PP3_str
440	59	Female	Chinese	18	Retinitis pigmentosa	None	0						Not solved
441	76	Male	Chinese	10	Retinitis pigmentosa	None	0	PDE6B	NM_000283.3:c.1296_1297insTACC	NP_000274.2:p.Asp433TyrfsTer48	Het	Likely pathogenic	Solved	PVS1 + PM2
441	76	Male	Chinese	10	Retinitis pigmentosa	None	0	PDE6B	NM_000283.4:c.610G>T	NP_000274.3:p.Glu204Ter	Het	Likely pathogenic	Solved	PVS1 + PM2
442	71	Male	Chinese	NA	North Carolina macular dystrophy	None	0						Not solved
443	55	Female	Chinese	13	Macular dystrophy	Present	1	RP1	NM_006269.2:c.381G>T	NP_006260.1:p.Trp127Cys	Het	VUS	Probably solved	PM2 + PP3_mod
443	55	Female	Chinese	13	Macular dystrophy	Present	1	RP1	NM_006269.2:c.5797C>T	NP_006260.1:p.Arg1933Ter	Het	VUS-FP	Probably solved	PM2 + PVS1_str
444	55	Male	Chinese	46	Retinitis pigmentosa	None	0	EYS	NM_001142800.2:c.6416G>A	NP_001136272.1:p.Cys2139Tyr	Het	Likely pathogenic	Solved	PM2 + PP3 + PS1 + PP1		PP1: PMID:20237270
444	55	Male	Chinese	46	Retinitis pigmentosa	None	0	EYS	NM_001142800.2:c.8012T>A	NP_001136272.1:p.Leu2671Ter	Hom	Likely pathogenic	Solved	PVS1 + PM2
445	11	Male	Chinese	10	Cone/cone-rod dystrophy	None	0	ABCA4	NM_000350.3:c.1798G>T	NP_000341.2:p.Asp600Tyr	Het	VUS-FP	Probably solved	PM1 + PM2 + PP3_mod
445	11	Male	Chinese	10	Cone/cone-rod dystrophy	None	0	ABCA4	NM_000350.3:c.4892T>C	NP_000341.2:p.Leu1631Pro	Het	Likely pathogenic	Probably solved	PM1 + PM2 + PP3_str
446	10	Female	Other	9	Retinitis pigmentosa	None	0						Not solved
447	70	Female	Chinese	60	Retinitis pigmentosa	Present	2	RHO	NM_000539.3:c.44A>G	NP_000530.1:p.Asn15Ser	Het	Pathogenic	Solved	PM1 + PM2 + PM5 + PP3_mod + PS3		PS3: PMID: 31100078)
448	39	Male	Chinese	30	Usher syndrome	None	0	COL2A1	NM_001844.5:c.3835C>G	NP_001835.3:p.Pro1279Ala	Het	VUS-FP	Probably solved	PM1 + PM2 + PP3_mod
449	65	Male	Chinese	25	Retinitis pigmentosa	None	0						Not solved
450	62	Female	Malay	18	Stargardt disease	None	0						Not solved
451	47	Male	Chinese	16	Retinitis pigmentosa	None	0	EYS	NM_001142800.2:c.6416G>A	NP_001136272.1:p.Cys2139Tyr	Hom	Likely pathogenic	Solved	PM2 + PP3 + PS1 + PP1		PP1: PMID:20237271
452	24	Male	Chinese	5	Cone/cone-rod dystrophy	None	0	CACNA2D4	NM_172364.5:c.1644+1G>A	.	Het	Likely pathogenic	Probably solved	PVS1 + PM2
452	24	Male	Chinese	5	Cone/cone-rod dystrophy	None	0	CACNA2D4	NM_172364.5:c.2008G>A	NP_758952.4:p.Gly670Ser	Het	VUS-FP	Probably solved	PM2 + PVS1_str
453	6	Female	Malay	3	Retinoschisis	None	0						Not solved
454	44	Female	Chinese	20	Retinitis pigmentosa	None	0	USH2A	NM_206933.4:c.2802T>G	NP_996816.2:p.Cys934Trp	Het	Likely pathogenic	Solved	PM1 + PM2 + PM5 + PP3_mod + PM3_mod	Confirmed in trans in 2 families in this study.
454	44	Female	Chinese	20	Retinitis pigmentosa	None	0	USH2A	NM_206933.4:c.9469C>T	NP_996816.2:p.Gln3157Ter	Het	Likely pathogenic	Solved	PVS1 + PM2
455	31	Female	Malay	4	Usher syndrome	None	0	PEX6	NM_000287.4:c.2578C>T	NP_000278.3:p.Arg860Trp	Het	Likely pathogenic	Solved	PM5 + PM2 + PP3_str + PS4
456	75	Female	Indian	28	Retinitis pigmentosa	Present	4	RP1	NM_001375654.1:c.2564_2565del	NP_001362583.1:p.Leu855CysfsTer6	Het	Likely pathogenic	Solved	PM2 + PVS1
457	71	Female	Malay	13	Retinitis pigmentosa	None	0						Not solved
458	56	Female	Chinese	30	Retinitis pigmentosa	Present	2	USH2A	NM_206933.4:c.2187C>A	NP_996816.2:p.Cys729Ter	Het	Likely pathogenic	Solved	PVS1 + PM2
458	56	Female	Chinese	30	Retinitis pigmentosa	Present	2	USH2A	NM_206933.4:c.2802T>G	NP_996816.2:p.Cys934Trp	Het	Likely pathogenic	Solved	PM1 + PM2 + PM5 + PP3_mod + PM3_mod	Confirmed in trans in 2 families in this study.
459	71	Male	Chinese	48	Retinitis pigmentosa	None	0						Not solved
460	56	Female	Indian	55	Retinitis pigmentosa	None	0	SLC24A1	NM_004727.3:c.1613_1614del	NP_004718.1:p.Phe538CysfsTer23	Hom	Likely pathogenic	Solved	PVS1 + PM2
461	73	Male	Chinese	71	Stargardt disease	Present	1	ABCA4	NM_000350.3:c.2894A>G	NP_000341.2:p.Asn965Ser	Het	Pathogenic	Solved	PS3 + PM1 + PM2 + PM5 + PP3_mod + PM3		PS3: PMID: 29145636; PM3: Internal data
461	73	Male	Chinese	71	Stargardt disease	Present	1	ABCA4	NM_000350.3:c.4610C>T	NP_000341.2:p.Thr1537Met	Het	Likely pathogenic	Solved	PM2 + PP2 + PS3_mod + PP3_str		PS3: PMID: 24097981
462	53	Female	Chinese	25	Cone/cone-rod dystrophy	Present	1	CNGA3	NM_001298.3:c.1315C>T	NP_001289.1:p.Arg439Trp	Het	Likely pathogenic	Solved	PM1 + PM2 + PS4 + PP3_mod		PS3: PMID: 18521937
462	53	Female	Chinese	25	Cone/cone-rod dystrophy	Present	1	CNGA3	NM_001298.3:c.1585G>A	NP_001289.1:p.Val529Met	Het	Likely pathogenic	Solved	PM1 + PM2 + PP3_str		PS3: PMID: 17693388
463	79	Male	Indian	NA	Macular dystrophy	None	0	CNGB3	NM_019098.5:c.1199G>A	NP_061971.3:p.Trp400Ter	Hom	Likely pathogenic	Solved	PVS1 + PM2
464	77	Female	Chinese	74	Cone/cone-rod dystrophy	None	0						Not solved
465	30	Male	Chinese	18	Retinitis pigmentosa	None	0						Not solved
466	61	Female	Chinese	39	Retinitis pigmentosa	None	0	EYS	NM_001142800.2:c.6416G>A	NP_001136272.1:p.Cys2139Tyr	Het	Likely pathogenic	Solved	PM2 + PP3 + PS1 + PP1		PP1: PMID:20237272
466	61	Female	Chinese	39	Retinitis pigmentosa	None	0	EYS	NM_001142800.2:c.7941_7942del	NP_001136272.1:p.Glu2647AspfsTer6	Het	Likely pathogenic	Solved	PVS1 + PM2
467	38	Male	Other	4	Cone/cone-rod dystrophy	Present	2	ABCA4	NM_000350.3:c.1555T>C	NP_000341.2:p.Cys519Arg	Het	VUS-FP	Probably solved	PM1 + PP3_mod + PM2
467	38	Male	Other	4	Cone/cone-rod dystrophy	Present	2	ABCA4	NM_000350.3:c.4462T>C	NP_000341.2:p.Cys1488Arg	Het	Likely pathogenic	Probably solved	PM1 + PM2 + PM5 + PP3_mod
468	67	Male	Chinese	36	Retinitis pigmentosa	Present	1	RP2	NM_006915.3:c.599del	NP_008846.2:p.Pro200LeufsTer38	Hom	Likely pathogenic	Solved	PVS1 + PM2
469	20	Male	Malay	9	Retinitis pigmentosa	None	0	RPGR	NC_000023.11:g.(?_38317316)_(38323524_?)del	.	Hemi	Likely pathogenic	Solved	PVS1
470	60	Male	Malay	21	Retinitis pigmentosa	None	0						Not solved
471	35	Male	Chinese	32	PPRCA	None	0						Not solved
472	73	Female	Chinese	33	Retinitis pigmentosa	Present	4	USH2A	NM_206933.4:c.2802T>G	NP_996816.2:p.Cys934Trp	Het	Likely pathogenic	Solved	PM1 + PM2 + PM5 + PP3_mod + PM3_mod	Confirmed in trans in 2 families in this study.
472	73	Female	Chinese	33	Retinitis pigmentosa	Present	4	USH2A	NM_206933.4:c.8559-2A>G	.	Het	Pathogenic	Solved	PVS1 + PM2 + PP3
473	11	Male	Chinese	9	Retinitis pigmentosa	None	0	CHM	NC_000023.11:g.(?_85861180)_(85861255_?)del		Hemi	Likely pathogenic	Solved	PM2 + PVS1
474	34	Male	Chinese	17	Usher syndrome	None	0	USH2A	NM_206933.4:c.8559-2A>G	.	Het	Pathogenic	Solved	PVS1 + PM2 + PP3
474	34	Male	Chinese	17	Usher syndrome	None	0	USH2A	NM_206933.4:c.9570+1G>A	.	Het	Pathogenic	Solved	PVS1 + PM2 + PP1		PP1: PMID: 30948794, 25252889, 23737954
475	73	Male	Chinese	30	Retinitis pigmentosa	None	0						Not solved
476	70	Female	Chinese	5	Retinitis pigmentosa	None	0						Not solved
477	79	Female	Chinese	38	Retinitis pigmentosa	Present	1	USH2A	NM_206933.4:c.11712-2A>C	.	Het	Likely pathogenic	Solved	PVS1 + PM2
477	79	Female	Chinese	38	Retinitis pigmentosa	Present	1	USH2A	NM_206933.4:c.2802T>G	NP_996816.2:p.Cys934Trp	Het	Likely pathogenic	Solved	PM1 + PM2 + PM5 + PP3_mod + PM3_mod	Confirmed in trans in 2 families in this study.
478	42	Male	Chinese	13	Retinitis pigmentosa	Present	2	FAM161A	NM_001201543.2:c.1464G>A	NP_001188472.1:p.Trp488Ter	Hom	Likely pathogenic	Solved	PVS1 + PM2
479	54	Female	Chinese	50	Vitelliform dystrophy	None	0						Not solved
480	63	Male	Chinese	18	Stargardt disease	None	0						Not solved
481	72	Female	Chinese	68	Usher syndrome	None	0						Not solved
482	30	Male	Chinese	20	Retinitis pigmentosa	None	0						Not solved
483	61	Female	Chinese	26	Retinitis pigmentosa	Present	1	USH2A	NM_206933.4:c.11506C>A	NP_996816.2:p.Pro3836Thr	Het	VUS	Probably solved	PM2 + PP2
483	61	Female	Chinese	26	Retinitis pigmentosa	Present	1	USH2A	NM_206933.4:c.5858-1G>A	.	Het	Likely pathogenic	Probably solved	PVS1 + PM2
484	70	Female	Chinese	30	Retinitis pigmentosa	Present	2						Not solved
485	68	Male	Chinese	59	Retinitis pigmentosa	Present	1						Not solved
486	63	Female	Chinese	52	Retinitis pigmentosa	None	0	USH2A	NM_206933.4:c.13339A>G	NP_996816.2:p.Met4447Val	Het	Likely pathogenic	Probably solved	PM1 + PM2 + PM5 + PM3_mod		PM3: PMID: 31872526 + internal data
486	63	Female	Chinese	52	Retinitis pigmentosa	None	0	USH2A	NM_206933.4:c.15178T>C	NP_996816.2:p.Ser5060Pro	Het	VUS-FP	Probably solved	PM2 + PP2 + PP3 + PP1_mod		PP1: PMID: 29899460
487	42	Male	Indian	16	Stargardt disease	None	0	ABCA4	NM_000350.3:c.3328+1G>A	.	Het	Likely pathogenic	Probably solved	PVS1 + PM2
487	42	Male	Indian	16	Stargardt disease	None	0	ABCA4	NM_000350.3:c.6193G>C	NP_000341.2:p.Asp2065His	Het	VUS	Probably solved	PM1 + PM2 + PP3
488	69	Female	Chinese	63	Retinitis pigmentosa	Present	3	EYS	NM_001142800.2:c.6416G>A	NP_001136272.1:p.Cys2139Tyr	Het	Likely pathogenic	Solved	PM2 + PP3 + PS1 + PP1		PP1: PMID:20237272
488	69	Female	Chinese	63	Retinitis pigmentosa	Present	3	EYS	NM_001142800.2:c.8012T>A	NP_001136272.1:p.Leu2671Ter	Het	Likely pathogenic	Solved	PVS1 + PM2
489	67	Female	Chinese	50	Cone/cone-rod dystrophy	None	0	HK1	NM_000188.3:c.2539G>A	NP_000179.2:p.Glu847Lys	Het	Likely pathogenic	Solved	PP1_str + PP2 + PM2 + PP3_mod		PP1: PMID: 25316723, PMID: 25190649, PMID: 28765615
490	91	Female	Chinese	NA	Macular dystrophy	Present	1	PROM1	NM_006017.3:c.1117C>T	NP_006008.1:p.Arg373Cys	Het	Likely pathogenic	Solved	PM2 + PP2 + PS3 + PP1_str	Detected in affected grandmother and affected grandson	PS3: PMID: 18654668; PP1: PMID: 20393116, 28041643, 25356976, 22183351, 18654668 + internal data
491	53	Male	Chinese	18	Retinitis pigmentosa	None	0	MT-ATP6	NC_012920.1:m.9176T>C	ATP6:p.Leu217Pro	Hom	Likely pathogenic	Solved	PS4 + PS3_supp + PP1_mod + PM5 + PP3		PP1: PMID: 21819970, 9270604, 7668837
492	34	Female	Other	26	Retinitis pigmentosa	None	0						Not solved
493	69	Male	Chinese	56	Retinitis pigmentosa	Present	6	RHO	NM_000539.3:c.1030C>T	NP_000530.1:p.Gln344Ter	Het	Pathogenic	Solved	PVS1 + PS4 + PS3 + PM2	Detcted in affected father and son	PS3: PMID: 7523628, 20532191, 29463953
494	28	Male	Chinese	9	Bardet-Biedl syndrome	None	0	BBS2	NM_031885.4:c.2107C>T	NP_114091.3:p.Arg703Ter	Het	Likely pathogenic	Solved	PVS1 + PM2	In trans with BBS2 c.534+1G>T
494	28	Male	Chinese	9	Bardet-Biedl syndrome	None	0	BBS2	NM_031885.5:c.534+1G>T	.	Het	Pathogenic	Solved	PVS1 + PM2 + PM3	In trans with BBS2 p.Arg703Ter
495	42	Male	Chinese	4	Retinitis pigmentosa	Present	2	CYP4V2	NM_207352.4:c.802-8_810delinsGC	.	Het	Pathogenic	Solved	PVS1 + PM2 + PP1	Detected in 4 affected homozygous siblings	PP1: Internal data
495	42	Male	Chinese	4	Retinitis pigmentosa	Present	2	CYP4V2	NM_207352.4:c.992A>C	NP_997235.3:p.His331Pro	Het	Likely pathogenic	Solved	PM2 + PP2 + PP3_mod + PS3 + PP1		PS3: PMID: 22772592; PP1: PMID: 28848678
496	68	Male	Indian	18	Retinitis pigmentosa	Present	2	PDE6B	NM_000283.3:c.469-1G>A	.	Hom	Likely pathogenic	Solved	PVS1 + PM2	Detected in 2 affected siblings
497	69	Male	Chinese	10	Stargardt disease	Present	2						Not solved
498	30	Male	Chinese	3	Retinitis pigmentosa	Present	1	IFT140	NM_014714.4:c.1619T>A	NP_055529.2:p.Leu540Ter	Het	Likely pathogenic	Probably solved	PVS1 + PM2	In trans with IFT140 p.Ala974Val
498	30	Male	Chinese	3	Retinitis pigmentosa	Present	1	IFT140	NM_014714.4:c.2921C>T	NP_055529.2:p.Ala974Val	Het	VUS-FP	Probably solved	PM2 + PP3_mod + PM3	In trans with IFT140 p.Leu540Ter
499	74	Female	Chinese	45	Stargardt disease	Present	1	ABCA4	NM_000350.3:c.1804C>T	NP_000341.2:p.Arg602Trp	Het	Pathogenic	Solved	PS3 + PP3_str + PM5 + PM1 + PM2		PS3: PMID: 16103135
499	74	Female	Chinese	45	Stargardt disease	Present	1	ABCA4	NM_000350.3:c.6190G>A	NP_000341.2:p.Ala2064Thr	Het	Likely pathogenic	Solved	PM1 + PM2 + PM5 + PP3
500	56	Female	Chinese	46	Retinitis pigmentosa	Present	1	PRPH2	NM_000322.5:c.625G>A	NP_000313.2:p.Val209Ile	Het	Likely pathogenic	Solved	PS3 + PM1		PS3: PMID: 26796962
501	41	Male	Chinese	13	Cone/cone-rod dystrophy	Present	5	GUCY2D	NM_000180.4:c.2512C>T	NP_000171.1:p.Arg838Cys	Het	Pathogenic	Solved	PS3 + PM5 + PM1 + PP3_mod + PM2 + PP1	Detected in 3 families: affected grandfather , affected daughter and affected grandson + affected father and affected son; affected mother and affected daughter	PS3: PMID: 11115851; PP1: internal data
502	29	Male	Chinese	17	Retinitis pigmentosa	Present	4	KLHL7	NM_001031710.3:c.458C>T	NP_001026880.2:p.Ala153Val	Het	Likely pathogenic	Probably solved	PM1 + PM2 + PP3_mod + PP1	Detected in affected mother and affected 3 siblings	PP1: Internal data
503	68	Male	Chinese	40	Macular dystrophy	None	0						Not solved
504	18	Male	Chinese	1	Leber congenital amaurosis	None	0	CRB1	NM_201253.3:c.1405T>G	NP_957705.1:p.Cys469Gly	Het	Likely pathogenic	Solved	PM1 + PM2 + PP3_mod + PM3	In trans with CRB1 p.Thr745Met
504	18	Male	Chinese	1	Leber congenital amaurosis	None	0	CRB1	NM_201253.3:c.2234C>T	NP_957705.1:p.Thr745Met	Het	Likely pathogenic	Solved	PM1 + PM2 + PM5 + PP3_mod	In trans with CRB1 p.Cys469Gly
505	53	Male	Chinese	20	Usher syndrome	None	0	USH2A	NM_206933.4:c.4576G>A	NP_996816.2:p.Gly1526Arg	Het	Likely pathogenic	Probably solved	PM1 + PM2 + PM5 + PP3_mod	In trans with USH2A p.Gly3264Ser
505	53	Male	Chinese	20	Usher syndrome	None	0	USH2A	NM_206933.4:c.9790G>A	NP_996816.2:p.Gly3264Ser	Het	VUS-FP	Probably solved	PM1 + PM2 + PM3	In trans with USH2A p.Gly1526Arg
506	71	Female	Malay	51	Retinitis pigmentosa	Present	1	RP1L1	NM_178857.6:c.1246C>T	NP_849188.4:p.Gln416Ter	Hom	VUS-FP	Probably solved	PM2 + PVS1_str
